# Supplementary material for: Coronatine-Induced Maize Defense against Gibberella Stalk Rot by Activating Antioxidants and Phytohormone Signaling
Source: J Fungi (Basel). 2023 Nov 30;9(12):1155. doi: 10.3390/jof9121155 (PMC10744721; doi:10.3390/jof9121155)
Supplement: Supplementary file 1 [file jof-09-01155-s001.zip]

Archive with 4 entries (4 files):
- Supplementary Figure S1.tif
- Supplementary Figure S2.tif
- Supplementary Figure S3.tif
- Supplementary Table.xlsx
