# Supplementary material for: Coronatine-Induced Maize Defense against Gibberella Stalk Rot by Activating Antioxidants and Phytohormone Signaling
Source: J Fungi (Basel). 2023 Nov 30;9(12):1155. doi: 10.3390/jof9121155 (PMC10744721; doi:10.3390/jof9121155)
Supplement: Supplementary file 1 [file jof-09-01155-s001.zip › Supplementary Table.xlsx]

## Sheet: S1
Supplementary Table 1 Primers used in the present qRT-PCR validation
Primers	Sequence (5'-3')
Zm16803-F	GGTCCAGGAATCAATGGGT
Zm16803-R	TTCGGCAGCAGATACCTCA
Zm91842-F	CAGCCTGGCGTACATGCAG
Zm91842-R	CGTGTACGCGGCCTGCAC
ZmOPR4-F	GGTACCTCGTCCGCAGCC
ZmOPR4-R	CTCCGCCCTGTCGTACCC
ZmLOX7-F	AGCAGGGTGGAGTACCCGG
ZmLOX7-R	GTGGAAGCCGGCGAAGTC
Zm83862-F	GGCGGTCTATGAGAAGCATCT
Zm83862-R	CCCGACAAGTAAGCGTTGAT
Zm27433-F	GCCGAGGCATTCAAGATT
Zm27433-R	GATGGCAAGGATGTTAGCC
mUbiquitin-F	CTGGTGCCCTCTCTCCATATGG
ZmUbiquitin-R	CAACACTGACACGACTCATGACA

## Sheet: S2
Supplementary Table 2 The comparison efficiency of clean reads aligned with a designated reference genome (ZmB73_RefGen_v4)
Sample	Total Reads	Reads mapped	Unique mapped	Multi mapped	Read1 mapped	Read2 mapped	'+' mapped	'-' mapped
C10-24-1	52090856	46083828(88.47%)	44842206(86.08%)	1947938(2.38%)	22497528(43.19%)	22344678(42.90%)	22405784(43.01%)	22436422(43.07%)
C10-24-2	45103600	39992624(88.67%)	38933321(86.32%)	1652258(2.35%)	19510633(43.26%)	19422688(43.06%)	19453376(43.13%)	19479945(43.19%)
C10-24-3	58692752	51790725(88.24%)	50426708(85.92%)	2105107(2.32%)	25309826(43.12%)	25116882(42.79%)	25175079(42.89%)	25251629(43.02%)
C10-72-1	44738600	39382959(88.03%)	38405304(85.84%)	1509002(2.19%)	19275958(43.09%)	19129346(42.76%)	19180084(42.87%)	19225220(42.97%)
C10-72-2	44495372	39015847(87.69%)	38063191(85.54%)	1453250(2.14%)	19108358(42.94%)	18954833(42.60%)	19005218(42.71%)	19057973(42.83%)
C10-72-3	45652524	39847247(87.28%)	38910493(85.23%)	1404420(2.05%)	19560153(42.85%)	19350340(42.39%)	19418603(42.54%)	19491890(42.70%)
CK24-1	45205048	39845290(88.14%)	38802689(85.84%)	1605445(2.31%)	19470677(43.07%)	19332012(42.77%)	19373143(42.86%)	19429546(42.98%)
CK24-2	43175158	38318596(88.75%)	37308442(86.41%)	1551407(2.34%)	18738746(43.40%)	18569696(43.01%)	18638800(43.17%)	18669642(43.24%)
CK24-3	55173974	48948576(88.72%)	47634531(86.34%)	2049262(2.38%)	23883232(43.29%)	23751299(43.05%)	23797080(43.13%)	23837451(43.20%)
CK72-1	51309662	45006628(87.72%)	43888908(85.54%)	1705601(2.18%)	22048729(42.97%)	21840179(42.57%)	21907782(42.70%)	21981126(42.84%)
CK72-2	44652260	39442465(88.33%)	38435665(86.08%)	1564413(2.25%)	19263193(43.14%)	19172472(42.94%)	19196178(42.99%)	19239487(43.09%)
CK72-3	45515552	39768160(87.37%)	38771286(85.18%)	1540149(2.19%)	19478859(42.80%)	19292427(42.39%)	19349965(42.51%)	19421321(42.67%)

## Sheet: S3
Supplementary Table 3. All up- and down-regulated DEGs of 10 μg/ml COR treatment with maize in response to F. graminearum infection at 24-h
ID	CK24-1_fpkm	CK24-2_fpkm	CK24-3_fpkm	C10-24-1_fpkm	C10-24-2_fpkm	C10-24-3_fpkm	CK24-1_count	CK24-2_count	CK24-3_count	C10-24-1_count	C10-24-2_count	C10-24-3_count	log2FoldChange	pvalue	padj	regulated	chr	start	end	strand	gene_name	gene_description	KEGG	KEGG pathway	NR	Swissprot	KOG	GO	Pfam	TF-Family	TF-Category	TF-Classification
LOC100272870	1.62	1.2	1.55	72.56	74.54	71.53	35	25	41	1809	1616	2014	5.66596	9.4877e-203	2.6132e-198	up	NC_050099.1	7657804	7658913	+	LOC100272870	Acidic endochitinase	K01183 chitinase [EC:3.2.1.14] | (RefSeq) uncharacterized protein LOC100272870 precursor (A)	ko00520: Amino sugar and nucleotide sugar metabolism; ko01100: Metabolic pathways	uncharacterized protein LOC100272870 precursor [Zea mays]	XIP2_ORYSJ RecName: Full=Xylanase inhibitor protein 2 {ECO:0000303|PubMed:15895691}; AltName: Full=Class III chitinase homolog h {ECO:0000305}; Flags: Precursor;	At5g24090	GO:0005576,extracellular region; GO:0004568,chitinase activity; GO:0004857,enzyme inhibitor activity; GO:0005975,carbohydrate metabolic process; GO:0050832,defense response to fungus; GO:0003674,molecular_function; GO:0003824,catalytic activity; GO:0004553,hydrolase activity, hydrolyzing O-glycosyl compounds; GO:0016787,hydrolase activity; GO:0016798,hydrolase activity, acting on glycosyl bonds; …	PF00704.28:Glycosyl hydrolases family 18	--	--	--
LOC107305682	6.63	7.1	7.04	156.86	222.01	217.92	134	138	174	3650	4492	5727	4.86649	6.96436e-201	9.59097e-197	up	NC_050096.1	41376234	41377385	-	LOC107305682	Cysteine-rich repeat secretory protein 55	--	--	uncharacterized protein LOC107305682 precursor [Zea mays]	CRR55_ARATH RecName: Full=Cysteine-rich repeat secretory protein 55; Flags: Precursor;	At5g48540	GO:0005576,extracellular region; GO:0099503,secretory vesicle; GO:0080167,response to karrikin; GO:0008150,biological_process; GO:0009628,response to abiotic stimulus; GO:0050896,response to stimulus; GO:0005575,cellular_component; GO:0005622,intracellular; GO:0005623,cell; GO:0005737,cytoplasm; GO:0031410,cytoplasmic vesicle; GO:0031982,vesicle; GO:0043226,organelle; GO:0043227,membrane-bounded …	PF01657.17:Salt stress response/antifungal	--	--	--
LOC100126898	8.31	7.81	9.75	127.13	120.76	109.3	166	150	238	2924	2415	2839	3.81142	1.08239e-155	9.93742e-152	up	NC_050102.1	185225436	185226728	+	LOC100126898	knotted1 induced 1	K01166 ribonuclease T2 [EC:4.6.1.19] | (RefSeq) kin1; knotted1 induced 1 precursor (A)	--	knotted1 induced 1 precursor [Zea mays]	RNS1_ARATH RecName: Full=Ribonuclease 1; EC=4.6.1.19; Flags: Precursor;	At2g02990	GO:0005618,cell wall; GO:0005576,extracellular region; GO:0005886,plasma membrane; GO:0004521,endoribonuclease activity; GO:0016829,lyase activity; GO:0004540,ribonuclease activity; GO:0033897,ribonuclease T2 activity; GO:0003723,RNA binding; GO:0009718,anthocyanin-containing compound biosynthetic process; GO:0016036,cellular response to phosphate starvation; GO:0009611,response to wounding; GO:0…	PF00445.18:Ribonuclease T2 family	--	--	--
LOC100285296	5.26	3.09	3.57	81.11	85.59	85	117	66	97	2075	1904	2456	4.4291	1.13778e-147	7.83449e-144	up	NC_050101.1	139959024	139960162	+	LOC100285296	xylanase inhibitor protein 1	K01183 chitinase [EC:3.2.1.14] | (RefSeq) xylanase inhibitor protein 1 precursor (A)	ko00520: Amino sugar and nucleotide sugar metabolism; ko01100: Metabolic pathways	xylanase inhibitor protein 1 precursor [Zea mays]	XIP1_ORYSJ RecName: Full=Xylanase inhibitor protein 1 {ECO:0000303|PubMed:15794761}; Short=XIP-I {ECO:0000303|PubMed:15794761}; AltName: Full=Class III chitinase homolog a {ECO:0000305}; AltName: Full=RIXI protein {ECO:0000303|PubMed:15794761}; Flags: Precursor;	At5g24090	GO:0005576,extracellular region; GO:0004568,chitinase activity; GO:0004857,enzyme inhibitor activity; GO:0005975,carbohydrate metabolic process; GO:0050832,defense response to fungus; GO:0003674,molecular_function; GO:0003824,catalytic activity; GO:0004553,hydrolase activity, hydrolyzing O-glycosyl compounds; GO:0016787,hydrolase activity; GO:0016798,hydrolase activity, acting on glycosyl bonds; …	PF00704.28:Glycosyl hydrolases family 18	--	--	--
LOC100278126	7.13	7.61	4.36	230.29	201.49	301.33	75	77	56	2788	2121	4120	5.29689	6.43198e-135	3.54312e-131	up	NC_050103.1	137953415	137953953	+	LOC100278126	uncharacterized LOC100278126	--	--	hypothetical protein [Zea mays]	ICI2_HORVU RecName: Full=Subtilisin-chymotrypsin inhibitor-2A; Short=CI-2A;	--	GO:0004867,serine-type endopeptidase inhibitor activity; GO:0009611,response to wounding; GO:0003674,molecular_function; GO:0004857,enzyme inhibitor activity; GO:0004866,endopeptidase inhibitor activity; GO:0061135,endopeptidase regulator activity; GO:0098772,molecular function regulator; GO:0030414,peptidase inhibitor activity; GO:0030234,enzyme regulator activity; GO:0061134,peptidase regulator…	PF00280.18:Potato inhibitor I family	--	--	--
LOC100274481	6.31	3.57	4.9	72.9	74.68	74.96	175	95	166	2325	2071	2700	3.93836	1.24132e-116	5.69826e-113	up	NC_050102.1	10810441	10811860	+	LOC100274481	uncharacterized LOC100274481	K01183 chitinase [EC:3.2.1.14] | (RefSeq) uncharacterized protein LOC100274481 precursor (A)	ko00520: Amino sugar and nucleotide sugar metabolism; ko01100: Metabolic pathways	uncharacterized protein LOC100274481 precursor [Zea mays]	XIP1_WHEAT RecName: Full=Xylanase inhibitor protein 1 {ECO:0000303|PubMed:12023019}; Short=XIP-1 {ECO:0000303|PubMed:12023019}; Short=XIP-I {ECO:0000303|PubMed:12023019}; AltName: Full=Class III chitinase homolog {ECO:0000305}; Flags: Precursor;	At5g24090	GO:0005576,extracellular region; GO:0004568,chitinase activity; GO:0004857,enzyme inhibitor activity; GO:0005975,carbohydrate metabolic process; GO:0050832,defense response to fungus; GO:0003674,molecular_function; GO:0003824,catalytic activity; GO:0004553,hydrolase activity, hydrolyzing O-glycosyl compounds; GO:0016787,hydrolase activity; GO:0016798,hydrolase activity, acting on glycosyl bonds; …	PF00704.28:Glycosyl hydrolases family 18	--	--	--
LOC100191769	5.12	3.84	4.23	73.76	121.32	135.44	118	85	119	1955	2796	4054	4.66789	8.69488e-103	3.42119e-99	up	NC_050099.1	237290767	237292142	+	LOC100191769	uncharacterized LOC100191769	K00430 peroxidase [EC:1.11.1.7] | (RefSeq) gpm853; uncharacterized protein LOC100191769 precursor (A)	ko00940: Phenylpropanoid biosynthesis; ko01100: Metabolic pathways; ko01110: Biosynthesis of secondary metabolites	uncharacterized protein LOC100191769 precursor [Zea mays]	PER70_MAIZE RecName: Full=Peroxidase 70; EC=1.11.1.7; AltName: Full=Plasma membrane-bound peroxidase 2b; Short=pmPOX2b; Flags: Precursor;	At5g05340	GO:0005576,extracellular region; GO:0020037,heme binding; GO:0046872,metal ion binding; GO:0004601,peroxidase activity; GO:0042744,hydrogen peroxide catabolic process; GO:0006979,response to oxidative stress; GO:0003674,molecular_function; GO:0005488,binding; GO:0046906,tetrapyrrole binding; GO:0048037,cofactor binding; GO:0097159,organic cyclic compound binding; GO:1901363,heterocyclic compound …	PF00141.23:Peroxidase	--	--	--
LOC100281111	3.93	4.44	3.03	41.35	49.31	46.06	83	90	78	1004	1041	1263	3.61819	2.39819e-96	8.25666e-93	up	NC_050101.1	44437698	44438778	+	LOC100281111	protein kinase	--	--	protein kinase precursor [Zea mays]	CRR55_ARATH RecName: Full=Cysteine-rich repeat secretory protein 55; Flags: Precursor;	At5g48540	GO:0005576,extracellular region; GO:0099503,secretory vesicle; GO:0080167,response to karrikin; GO:0008150,biological_process; GO:0009628,response to abiotic stimulus; GO:0050896,response to stimulus; GO:0005575,cellular_component; GO:0005622,intracellular; GO:0005623,cell; GO:0005737,cytoplasm; GO:0031410,cytoplasmic vesicle; GO:0031982,vesicle; GO:0043226,organelle; GO:0043227,membrane-bounded …	PF01657.17:Salt stress response/antifungal	--	--	--
LOC100272880	18.59	16.02	16.5	83.43	76.49	83.51	466	386	505	2406	1918	2720	2.27891	1.4046e-83	4.29855e-80	up	NC_050097.1	238221485	238222768	-	LOC100272880	uncharacterized LOC100272880	--	--	uncharacterized protein LOC100272880 precursor [Zea mays]	CLP_ORYSJ RecName: Full=Chitinase CLP {ECO:0000303|PubMed:23331415}; Short=OsCLP {ECO:0000303|PubMed:23331415}; EC=3.2.1.14 {ECO:0000269|PubMed:23331415}; AltName: Full=Chitinase-like protein {ECO:0000303|PubMed:23331415}; Flags: Precursor;	At1g03230	GO:0048046,apoplast; GO:0004190,aspartic-type endopeptidase activity; GO:0008843,endochitinase activity; GO:0006032,chitin catabolic process; GO:0050832,defense response to fungus; GO:0000272,polysaccharide catabolic process; GO:0040008,regulation of growth; GO:0048364,root development; GO:0048367,shoot system development; GO:0003674,molecular_function; GO:0003824,catalytic activity; GO:0004175,e…	PF14541.6:Xylanase inhibitor C-terminal	--	--	--
LOC100274400	47.61	42.31	50.55	231.47	201.72	232.45	1078	921	1398	6031	4570	6840	2.2706	2.09766e-82	5.77759e-79	up	NC_050101.1	92474906	92476065	-	LOC100274400	uncharacterized LOC100274400	K20547 basic endochitinase B [EC:3.2.1.14] | (RefSeq) uncharacterized protein LOC100274400 precursor (A)	ko00520: Amino sugar and nucleotide sugar metabolism; ko01100: Metabolic pathways; ko04016: MAPK signaling pathway - plant	uncharacterized protein LOC100274400 precursor [Zea mays]	CHI12_ORYSJ RecName: Full=Chitinase 12; EC=3.2.1.14; AltName: Full=Basic endochitinase 2; AltName: Full=Pathogenesis related (PR)-3 chitinase 12; Flags: Precursor;	At3g12500	GO:0016231,beta-N-acetylglucosaminidase activity; GO:0008061,chitin binding; GO:0004568,chitinase activity; GO:0008843,endochitinase activity; GO:0006040,amino sugar metabolic process; GO:0016998,cell wall macromolecule catabolic process; GO:0006032,chitin catabolic process; GO:0050832,defense response to fungus; GO:0000272,polysaccharide catabolic process; GO:0003674,molecular_function; GO:00038…	PF00182.19:Chitinase class I	--	--	--
LOC100276538	1.69	1.44	1.94	20.55	19.62	25.76	45	37	63	630	523	892	3.71775	3.45085e-75	8.64062e-72	up	NC_050096.1	244930653	244932145	-	LOC100276538	uncharacterized LOC100276538	K23877 xyloglucan O-acetyltransferase | (RefSeq) protein ALTERED XYLOGLUCAN 4-like (A)	--	unknown [Zea mays]	TBL19_ARATH RecName: Full=Protein trichome birefringence-like 19;	At5g15900	GO:0005794,Golgi apparatus; GO:0016021,integral component of membrane; GO:0016413,O-acetyltransferase activity; GO:0003674,molecular_function; GO:0003824,catalytic activity; GO:0008374,O-acyltransferase activity; GO:0016407,acetyltransferase activity; GO:0016740,transferase activity; GO:0016746,transferase activity, transferring acyl groups; GO:0016747,transferase activity, transferring acyl grou…	PF13839.6:GDSL/SGNH-like Acyl-Esterase family found in Pmr5 and Cas1p	--	--	--
LOC103645954	15.24	10.48	13.84	79.71	88.96	88.23	230	152	255	1384	1343	1730	2.72313	3.75322e-73	8.61458e-70	up	NC_050097.1	10933580	10934352	-	LOC103645954	36.4 kDa proline-rich protein-like	K11855 ubiquitin carboxyl-terminal hydrolase 36/42 [EC:3.4.19.12] | (RefSeq) ubiquitin carboxyl-terminal hydrolase 36 (A)	--	36.4 kDa proline-rich protein-like precursor [Zea mays]	PRF1_SOLLC RecName: Full=36.4 kDa proline-rich protein;	At3g22120	--	PF14547.6:Hydrophobic seed protein	--	--	--
LOC100383323	3.97	4.26	4.93	27.79	27.23	30.38	99	102	150	797	679	984	2.71911	5.9888e-70	1.26884e-66	up	NC_050102.1	181831463	181833059	+	LOC100383323	uncharacterized LOC100383323	K00430 peroxidase [EC:1.11.1.7] | (RefSeq) uncharacterized protein LOC100383323 precursor (A)	ko00940: Phenylpropanoid biosynthesis; ko01100: Metabolic pathways; ko01110: Biosynthesis of secondary metabolites	peroxidase3 [Zea mays]	PER2_ORYSJ RecName: Full=Peroxidase 2; EC=1.11.1.7; Flags: Precursor;	At5g05340	GO:0005576,extracellular region; GO:0020037,heme binding; GO:0046872,metal ion binding; GO:0004601,peroxidase activity; GO:0042744,hydrogen peroxide catabolic process; GO:0006979,response to oxidative stress; GO:0003674,molecular_function; GO:0005488,binding; GO:0046906,tetrapyrrole binding; GO:0048037,cofactor binding; GO:0097159,organic cyclic compound binding; GO:1901363,heterocyclic compound …	PF00141.23:Peroxidase	--	--	--
LOC542729	114.97	94.56	92.42	433.28	407.16	457.47	1214	960	1192	5265	4302	6278	2.13052	2.85618e-69	5.61913e-66	up	NC_050103.1	12720862	12721492	-	LOC542729	wound induced protein 1	--	--	Bowman-Birk type wound-induced proteinase inhibitor WIP1 precursor [Zea mays]	IBBWP_MAIZE RecName: Full=Bowman-Birk type wound-induced proteinase inhibitor WIP1; Flags: Precursor;	--	GO:0005576,extracellular region; GO:0004867,serine-type endopeptidase inhibitor activity; GO:0003674,molecular_function; GO:0004857,enzyme inhibitor activity; GO:0004866,endopeptidase inhibitor activity; GO:0061135,endopeptidase regulator activity; GO:0098772,molecular function regulator; GO:0030414,peptidase inhibitor activity; GO:0030234,enzyme regulator activity; GO:0061134,peptidase regulator…	PF00228.20:Bowman-Birk serine protease inhibitor family	--	--	--
LOC542408	126.2	98.75	87.63	836.96	621.77	752.39	1409	1060	1195	10753	6946	10917	2.85125	1.63517e-65	3.00251e-62	up	NC_050103.1	138037044	138037615	+	LOC542408	subtilisin-chymotrypsin inhibitor homolog 1	K20769 fatty acid omega-hydroxylase [EC:1.14.-.-] | (RefSeq) cytochrome P450 94A2-like (A)	ko00073: Cutin, suberine and wax biosynthesis	maize proteinase inhibitor [Zea mays subsp. parviglumis]	ICI2_HORVU RecName: Full=Subtilisin-chymotrypsin inhibitor-2A; Short=CI-2A;	At2g38870	GO:0004867,serine-type endopeptidase inhibitor activity; GO:0009611,response to wounding; GO:0003674,molecular_function; GO:0004857,enzyme inhibitor activity; GO:0004866,endopeptidase inhibitor activity; GO:0061135,endopeptidase regulator activity; GO:0098772,molecular function regulator; GO:0030414,peptidase inhibitor activity; GO:0030234,enzyme regulator activity; GO:0061134,peptidase regulator…	PF00280.18:Potato inhibitor I family	--	--	--
LOC103647733	2.41	2.34	1.82	19.45	26.01	35.24	104	97	96	967	1124	1978	3.64408	9.84282e-62	1.69438e-58	up	NC_050097.1	210745843	210748596	+	LOC103647733	protein_coding	K19891 glucan endo-1,3-beta-glucosidase 1/2/3 [EC:3.2.1.39] | (RefSeq) hypothetical protein (A)	ko00500: Starch and sucrose metabolism; ko01100: Metabolic pathways	glucan endo-1,3-beta-glucosidase 7 [Zea mays]	E1313_ARATH RecName: Full=Glucan endo-1,3-beta-glucosidase 13; EC=3.2.1.39; AltName: Full=(1->3)-beta-glucan endohydrolase 13; Short=(1->3)-beta-glucanase 13; AltName: Full=Beta-1,3-endoglucanase 13; Short=Beta-1,3-glucanase 13; Flags: Precursor;	At5g55180	GO:0031225,anchored component of membrane; GO:0046658,anchored component of plasma membrane; GO:0005618,cell wall; GO:0005576,extracellular region; GO:0005886,plasma membrane; GO:0009536,plastid; GO:0042973,glucan endo-1,3-beta-D-glucosidase activity; GO:0005975,carbohydrate metabolic process; GO:0071555,cell wall organization; GO:0006952,defense response; GO:0003674,molecular_function; GO:000382…	PF00332.18:Glycosyl hydrolases family 17	--	--	--
LOC542525	40.61	28.57	34.5	211.53	171.86	248.49	1032	698	1071	6186	4370	8207	2.63339	2.45474e-56	3.97711e-53	up	NC_050098.1	217635668	217636969	-	LOC542525	chitinase chem 5	K01183 chitinase [EC:3.2.1.14] | (RefSeq) chn1; chitinase chem 5 precursor (A)	ko00520: Amino sugar and nucleotide sugar metabolism; ko01100: Metabolic pathways	chitinase chem 5 precursor [Zea mays]	CHIA_PHAAN RecName: Full=Acidic endochitinase; EC=3.2.1.14; Flags: Precursor;	At5g24090	GO:0005615,extracellular space; GO:0004568,chitinase activity; GO:0006032,chitin catabolic process; GO:0000272,polysaccharide catabolic process; GO:0003674,molecular_function; GO:0003824,catalytic activity; GO:0004553,hydrolase activity, hydrolyzing O-glycosyl compounds; GO:0016787,hydrolase activity; GO:0016798,hydrolase activity, acting on glycosyl bonds; GO:0008152,metabolic process; GO:000602…	PF00704.28:Glycosyl hydrolases family 18	--	--	--
LOC103649872	0.56	0.26	0.35	5.75	6.06	6.18	31	14	24	369	338	448	3.97215	6.20331e-56	9.4921e-53	up	NC_050098.1	26360192	26363773	-	LOC103649872	protein_coding	--	--	uncharacterized protein LOC103649872 [Zea mays]	XAT2_ORYSJ RecName: Full=Alpha-1,3-arabinosyltransferase XAT2 {ECO:0000305}; EC=2.4.2.- {ECO:0000269|PubMed:22215597}; AltName: Full=Xylan arabinosyltransferase 2 {ECO:0000303|PubMed:22215597}; Short=OsXAT2 {ECO:0000303|PubMed:22215597};	At3g18170	GO:0000139,Golgi membrane; GO:0016021,integral component of membrane; GO:0052636,arabinosyltransferase activity; GO:0016757,transferase activity, transferring glycosyl groups; GO:0009664,plant-type cell wall organization; GO:0003674,molecular_function; GO:0003824,catalytic activity; GO:0016740,transferase activity; GO:0016763,transferase activity, transferring pentosyl groups; GO:0008150,biologic…	PF04577.14:Protein of unknown function (DUF563)	--	--	--
LOC542720	31.87	30.62	34.56	131.96	152.03	202.63	604	558	800	2878	2883	4991	2.34712	3.48191e-50	5.04748e-47	up	NC_050096.1	182075519	182076489	-	LOC542720	pathogenesis related protein5	K12173 BRCA1-A complex subunit BRE | (RefSeq) BRISC and BRCA1-A complex member 2 (A)	ko03440: Homologous recombination	pathogenesis related protein-5 precursor [Zea mays]	TLP_ORYSJ RecName: Full=Thaumatin-like protein; Flags: Precursor;	At4g11650	GO:0005576,extracellular region; GO:0006952,defense response; GO:0006950,response to stress; GO:0008150,biological_process; GO:0050896,response to stimulus; GO:0005575,cellular_component	PF00314.17:Thaumatin family	--	--	--
LOC107548102	1.14	1.23	0.5	14.79	14.29	13.01	28	29	15	419	352	416	3.93392	2.69207e-47	3.70739e-44	up	NC_050101.1	168008637	168010103	+	LOC107548102	Peroxidase 2	K00430 peroxidase [EC:1.11.1.7] | (RefSeq) uncharacterized protein LOC107548102 precursor (A)	ko00940: Phenylpropanoid biosynthesis; ko01100: Metabolic pathways; ko01110: Biosynthesis of secondary metabolites	uncharacterized protein LOC107548102 precursor [Zea mays]	PER1_ORYSJ RecName: Full=Peroxidase 1; EC=1.11.1.7; Flags: Precursor;	At1g05260	GO:0005576,extracellular region; GO:0009505,plant-type cell wall; GO:0009506,plasmodesma; GO:0020037,heme binding; GO:0046872,metal ion binding; GO:0004601,peroxidase activity; GO:0042744,hydrogen peroxide catabolic process; GO:0006979,response to oxidative stress; GO:0003674,molecular_function; GO:0005488,binding; GO:0046906,tetrapyrrole binding; GO:0048037,cofactor binding; GO:0097159,organic c…	PF00141.23:Peroxidase	--	--	--
LOC100273620	0.99	1.16	0.91	16.73	10.77	16.07	25	28	28	484	271	525	3.86462	4.47548e-47	5.86991e-44	up	NC_050096.1	44729886	44735263	+	LOC100273620	jasmonate-regulated gene 21	K05278 flavonol synthase [EC:1.14.20.6] | (RefSeq) flavonol synthase/flavanone 3-hydroxylase-like (A)	ko00941: Flavonoid biosynthesis; ko01100: Metabolic pathways; ko01110: Biosynthesis of secondary metabolites	jasmonate-regulated gene 21 [Zea mays]	JOX1_ARATH RecName: Full=Jasmonate-induced oxygenase 1 {ECO:0000303|PubMed:28559313}; EC=1.14.11.- {ECO:0000269|PubMed:28559313}; AltName: Full=2-oxoglutarate-dependent dioxygenase JOX1 {ECO:0000305}; AltName: Full=Jasmonic acid oxidase 1 {ECO:0000303|PubMed:28760569};	At3g11180	GO:0051213,dioxygenase activity; GO:0046872,metal ion binding; GO:0009813,flavonoid biosynthetic process; GO:0003674,molecular_function; GO:0003824,catalytic activity; GO:0016491,oxidoreductase activity; GO:0005488,binding; GO:0043167,ion binding; GO:0043169,cation binding; GO:0008152,metabolic process; GO:0008150,biological_process; GO:0009058,biosynthetic process; GO:0009812,flavonoid metabolic…	PF03171.20:2OG-Fe(II) oxygenase superfamily	--	--	--
LOC100284575	3.24	2.91	2.8	13.79	15.55	14.39	94	81	99	460	451	542	2.31669	8.02073e-43	1.00416e-39	up	NC_050098.1	181373370	181374854	-	LOC100284575	hevamine-A	K01183 chitinase [EC:3.2.1.14] | (RefSeq) hevamine-A precursor (A)	ko00520: Amino sugar and nucleotide sugar metabolism; ko01100: Metabolic pathways	uncharacterized protein LOC107457591 precursor [Zea mays]	CHLY_HEVBR RecName: Full=Hevamine-A; Includes: RecName: Full=Chitinase; EC=3.2.1.14; Includes: RecName: Full=Lysozyme; EC=3.2.1.17; Flags: Precursor;	At5g24090	GO:0005773,vacuole; GO:0004568,chitinase activity; GO:0003796,lysozyme activity; GO:0006032,chitin catabolic process; GO:0000272,polysaccharide catabolic process; GO:0003674,molecular_function; GO:0003824,catalytic activity; GO:0004553,hydrolase activity, hydrolyzing O-glycosyl compounds; GO:0016787,hydrolase activity; GO:0016798,hydrolase activity, acting on glycosyl bonds; GO:0061783,peptidogly…	PF00704.28:Glycosyl hydrolases family 18	--	--	--
LOC103630240	0.66	1.01	1.33	12.73	10.93	14.72	13	19	32	288	215	376	3.68491	6.81817e-39	8.16491e-36	up	NC_050101.1	150547270	150549837	-	LOC103630240	protein_coding	--	--	uncharacterized protein LOC103630240 [Zea mays]	--	At3g54040	--	PF06521.11:PAR1 protein	--	--	--
LOC100037765	10.45	5.93	12.85	63.26	66.24	70.11	255	139	383	1776	1617	2223	2.79547	1.93361e-37	2.21906e-34	up	NC_050098.1	154099411	154100750	+	LOC100037765	glucan endo-1%2C3-beta-glucosidase homolog 1	K25108 licheninase [EC:3.2.1.73] | (RefSeq) glucan endo-1,3-beta-glucosidase (A)	--	glucan endo-1,3-beta-glucosidase, acidic isoform precursor [Zea mays]	E13B_MAIZE RecName: Full=Glucan endo-1,3-beta-glucosidase, acidic isoform; EC=3.2.1.39; AltName: Full=(1->3)-beta-glucan endohydrolase; Short=(1->3)-beta-glucanase; AltName: Full=Beta-1,3-endoglucanase; Flags: Precursor;	At3g57270	GO:0046658,anchored component of plasma membrane; GO:0005615,extracellular space; GO:0042973,glucan endo-1,3-beta-D-glucosidase activity; GO:0005975,carbohydrate metabolic process; GO:0006952,defense response; GO:0003674,molecular_function; GO:0003824,catalytic activity; GO:0004553,hydrolase activity, hydrolyzing O-glycosyl compounds; GO:0008422,beta-glucosidase activity; GO:0015926,glucosidase a…	PF00332.18:Glycosyl hydrolases family 17	--	--	--
LOC103626019	1.36	1.24	1.25	11.28	11.78	11.12	25	22	28	239	217	266	3.17884	2.95879e-37	3.25976e-34	up	NC_050100.1	15489359	15490301	+	LOC103626019	protein_coding	K12173 BRCA1-A complex subunit BRE | (RefSeq) BRISC and BRCA1-A complex member 2 (A)	ko03440: Homologous recombination	protein P21 [Zea mays]	P21_SOYBN RecName: Full=Protein P21;	At4g11650	GO:0005576,extracellular region; GO:0006952,defense response; GO:0006950,response to stress; GO:0008150,biological_process; GO:0050896,response to stimulus; GO:0005575,cellular_component	PF00314.17:Thaumatin family	--	--	--
LOC100277743	6.41	6.37	6.3	41.61	26.4	29.82	245	234	294	1831	1010	1482	2.38979	3.53938e-36	3.74943e-33	up	NC_050103.1	129511352	129515723	-	LOC100277743	triacylglycerol lipase-like 1	--	--	uncharacterized protein LOC100277743 [Zea mays]	OBL1_ARATH RecName: Full=Triacylglycerol lipase OBL1 {ECO:0000305}; EC=3.1.1.- {ECO:0000269|PubMed:29178188}; AltName: Full=Oil body lipase 1 {ECO:0000303|PubMed:29178188}; Short=AtOBL1 {ECO:0000303|PubMed:29178188};	At3g14360	GO:0016021,integral component of membrane; GO:0005811,lipid droplet; GO:0016787,hydrolase activity; GO:0016042,lipid catabolic process; GO:0003674,molecular_function; GO:0003824,catalytic activity; GO:0008152,metabolic process; GO:0006629,lipid metabolic process; GO:0008150,biological_process; GO:0009056,catabolic process; GO:0044238,primary metabolic process; GO:0071704,organic substance metabol…	PF01764.25:Lipase (class 3)	--	--	--
LOC103650033	1.26	1.8	1.78	10.27	9.57	12.54	37	51	64	348	282	480	2.76454	1.06384e-35	1.08523e-32	up	NC_050098.1	46586948	46593512	-	LOC103650033	protein_coding	K17212 bisdemethoxycurcumin synthase [EC:2.3.1.211] | (RefSeq) bisdemethoxycurcumin synthase (A)	ko00945: Stilbenoid, diarylheptanoid and gingerol biosynthesis; ko01110: Biosynthesis of secondary metabolites	bisdemethoxycurcumin synthase [Zea mays]	CUS_ORYSJ RecName: Full=Bisdemethoxycurcumin synthase; EC=2.3.1.211; AltName: Full=Curcuminoid synthase;	At5g13930	GO:0102452,bisdemethoxycurcumin synthase activity; GO:0042802,identical protein binding; GO:0016747,transferase activity, transferring acyl groups other than amino-acyl groups; GO:0009813,flavonoid biosynthetic process; GO:0030639,polyketide biosynthetic process; GO:0003674,molecular_function; GO:0003824,catalytic activity; GO:0016740,transferase activity; GO:0016746,transferase activity, transfe…	PF00195.19:Chalcone and stilbene synthases, N-terminal domain	--	--	--
LOC100281319	3.27	1.52	2.51	31.24	19.32	21.45	83	37	78	913	491	708	3.33383	4.06922e-35	4.00281e-32	up	NC_050097.1	148461825	148463221	+	LOC100281319	uncharacterized LOC100281319	K22588 acetylserotonin O-methyltransferase, plant [EC:2.1.1.4] | (RefSeq) acetylserotonin O-methyltransferase 1-like (A)	ko00380: Tryptophan metabolism; ko01100: Metabolic pathways; ko01110: Biosynthesis of secondary metabolites	uncharacterized protein LOC100281319 [Zea mays]	OMT3_SORBI RecName: Full=5-pentadecatrienyl resorcinol O-methyltransferase; EC=2.1.1.n7; AltName: Full=O-methyltransferase 3; Short=SbOMT3;	At4g35160	GO:0102990,5-n-alk(en)ylresorcinol O-methyltransferase activity; GO:0008171,O-methyltransferase activity; GO:0046983,protein dimerization activity; GO:0008757,S-adenosylmethionine-dependent methyltransferase activity; GO:0019438,aromatic compound biosynthetic process; GO:0032259,methylation; GO:0003674,molecular_function; GO:0003824,catalytic activity; GO:0008168,methyltransferase activity; GO:00…	PF00891.18:O-methyltransferase domain	--	--	--
LOC100274449	5.87	6.19	6.11	18.59	21.33	25.83	232	235	295	845	843	1326	1.87783	1.12057e-34	1.06427e-31	up	NC_050103.1	163806332	163808355	+	LOC100274449	glycosyltransferase	--	--	glycosyltransferase [Zea mays]	MUC21_ARATH RecName: Full=Xylan glycosyltransferase MUCI21 {ECO:0000305}; EC=2.4.-.- {ECO:0000305|PubMed:26482889}; AltName: Full=Protein MUCILAGE-MODIFIED 5 {ECO:0000303|PubMed:11706181}; AltName: Full=Protein MUCILAGE-RELATED 21 {ECO:0000303|PubMed:26482889}; AltName: Full=Putative xylan xylosyltransgerase MUCI21 {ECO:0000303|PubMed:26979331};	At2g41640	GO:0005794,Golgi apparatus; GO:0000139,Golgi membrane; GO:0016021,integral component of membrane; GO:0047517,1,4-beta-D-xylan synthase activity; GO:0016757,transferase activity, transferring glycosyl groups; GO:0071555,cell wall organization; GO:0010192,mucilage biosynthetic process; GO:0048354,mucilage biosynthetic process involved in seed coat development; GO:0003674,molecular_function; GO:0003…	PF04577.14:Protein of unknown function (DUF563)	--	--	--
LOC100274527	0.71	0.58	0.76	8.23	5.46	8.73	23	18	30	305	176	365	3.46653	4.38937e-33	4.02988e-30	up	NC_050099.1	184658812	184660460	-	LOC100274527	putative RING zinc finger domain superfamily protein	K10664 E3 ubiquitin-protein ligase ATL6/9/15/31/42/55 [EC:2.3.2.27] | (RefSeq) uncharacterized protein LOC100274527 precursor (A)	--	uncharacterized protein LOC100274527 precursor [Zea mays]	ATL6_ARATH RecName: Full=E3 ubiquitin-protein ligase ATL6; EC=2.3.2.27 {ECO:0000269|PubMed:15644464}; AltName: Full=RING-H2 finger protein ATL6; AltName: Full=RING-type E3 ubiquitin transferase ATL6 {ECO:0000305}; Flags: Precursor;	At3g05200	GO:0016021,integral component of membrane; GO:0005886,plasma membrane; GO:0046872,metal ion binding; GO:0004842,ubiquitin-protein transferase activity; GO:0042742,defense response to bacterium; GO:0098542,defense response to other organism; GO:0016567,protein ubiquitination; GO:0010200,response to chitin; GO:0003674,molecular_function; GO:0005488,binding; GO:0043167,ion binding; GO:0043169,cation…	PF13639.6:Ring finger domain	--	--	--
LOC103639274	0.1	0.17	0.24	5.91	5.11	5.36	3	5	9	209	157	214	5.00787	5.30461e-33	4.71306e-30	up	NC_050104.1	144069959	144073531	+	LOC103639274	protein_coding	K05278 flavonol synthase [EC:1.14.20.6] | (RefSeq) flavonol synthase/flavanone 3-hydroxylase (A)	ko00941: Flavonoid biosynthesis; ko01100: Metabolic pathways; ko01110: Biosynthesis of secondary metabolites	probable 2-oxoglutarate-dependent dioxygenase At5g05600 [Zea mays]	JOX2_ARATH RecName: Full=Jasmonate-induced oxygenase 2 {ECO:0000303|PubMed:28559313}; EC=1.14.11.- {ECO:0000269|PubMed:28559313, ECO:0000269|PubMed:28760569, ECO:0000269|PubMed:33516967}; AltName: Full=2-oxoglutarate-dependent dioxygenase JOX2 {ECO:0000305}; AltName: Full=Jasmonic acid oxidase 2 {ECO:0000303|PubMed:28760569};	At5g05600	GO:0005829,cytosol; GO:0051213,dioxygenase activity; GO:0120091,jasmonic acid hydrolase; GO:0046872,metal ion binding; GO:0097237,cellular response to toxic substance; GO:0009813,flavonoid biosynthetic process; GO:2000022,regulation of jasmonic acid mediated signaling pathway; GO:0080167,response to karrikin; GO:0003674,molecular_function; GO:0003824,catalytic activity; GO:0016491,oxidoreductase …	PF03171.20:2OG-Fe(II) oxygenase superfamily	--	--	--
LOC103649857	62.93	66.84	63.28	198.25	175.91	163.41	990	1011	1216	3589	2769	3341	1.50522	7.95848e-33	6.85001e-30	up	NC_050098.1	24011555	24012506	-	LOC103649857	Bowman-Birk type wound-induced proteinase inhibitor WIP1	--	--	uncharacterized protein LOC103649857 precursor [Zea mays]	--	--	GO:0005576,extracellular region; GO:0004867,serine-type endopeptidase inhibitor activity; GO:0003674,molecular_function; GO:0004857,enzyme inhibitor activity; GO:0004866,endopeptidase inhibitor activity; GO:0061135,endopeptidase regulator activity; GO:0098772,molecular function regulator; GO:0030414,peptidase inhibitor activity; GO:0030234,enzyme regulator activity; GO:0061134,peptidase regulator…	--	--	--	--
LOC100286212	9.58	6.02	5.99	50.77	34.84	46.54	144	87	110	878	524	909	2.64575	2.3954e-32	1.99929e-29	up	NC_050100.1	38383488	38384257	+	LOC100286212	uncharacterized LOC100286212	K13464 jasmonate ZIM domain-containing protein | (RefSeq) ZIM10; ZIM motif family protein (A)	ko04075: Plant hormone signal transduction	ZIM motif family protein [Zea mays]	TI11E_ORYSI RecName: Full=Protein TIFY 11e {ECO:0000305};	At1g74950	--	PF09425.10:Divergent CCT motif	Tify	TF	Tify
pht2	0.87	0.71	0.87	7.09	5.19	7.66	32	25	39	300	191	366	3.05144	3.83746e-32	3.10868e-29	up	NC_050096.1	242288491	242290374	+	pht2	phosphate transporter protein2	K08176 MFS transporter, PHS family, inorganic phosphate transporter | (RefSeq) pht2; phosphate transporter protein 2 (A)	--	phosphate transporter protein 2 [Zea mays]	PHT18_ORYSJ RecName: Full=Probable inorganic phosphate transporter 1-8; Short=OsPT8; Short=OsPht1;8; AltName: Full=H(+)/Pi cotransporter;	At2g38940	GO:0016021,integral component of membrane; GO:0005315,inorganic phosphate transmembrane transporter activity; GO:0015293,symporter activity; GO:0006817,phosphate ion transport; GO:0003674,molecular_function; GO:0005215,transporter activity; GO:0022857,transmembrane transporter activity; GO:0015291,secondary active transmembrane transporter activity; GO:0015318,inorganic molecular entity transmemb…	PF00083.24:Sugar (and other) transporter	--	--	--
LOC103633281	0.44	0.1	0.2	3.32	5.64	5.12	27	6	15	234	346	408	4.27273	4.84861e-32	3.81558e-29	up	NC_050102.1	165192347	165197034	-	LOC103633281	protein_coding	K20923 mixed-linked glucan synthase [EC:2.4.1.-] | (RefSeq) putative mixed-linked glucan synthase 1 (A)	--	putative mixed-linked glucan synthase 1 [Zea mays]	CSLF2_ORYSJ RecName: Full=Mixed-linked glucan synthase 2; EC=2.4.1.-; AltName: Full=1,3;1,4-beta-D-glucan synthase 2; AltName: Full=Cellulose synthase-like protein F2; AltName: Full=OsCslF2;	At1g02730	GO:0000139,Golgi membrane; GO:0016021,integral component of membrane; GO:0005886,plasma membrane; GO:0005802,trans-Golgi network; GO:0016760,cellulose synthase (UDP-forming) activity; GO:0051753,mannan synthase activity; GO:0071555,cell wall organization; GO:0030244,cellulose biosynthetic process; GO:0009833,plant-type primary cell wall biogenesis; GO:0003674,molecular_function; GO:0003824,cataly…	PF03552.14:Cellulose synthase	--	--	--
LOC103643029	5.16	3.32	2.89	27.75	18.68	27.15	168	104	115	1039	608	1148	2.72463	2.27158e-31	1.73795e-28	up	NC_050099.1	194240589	194242255	-	LOC103643029	cytochrome P450 94C1-like	K20624 12-hydroxyjasmonoyl-L-amino acid 12-hydroxylase / fatty acid hydroxylase [EC:1.14.14.49] | (RefSeq) cytochrome P450 94C1-like (A)	--	cytochrome P450 94C1-like [Zea mays]	C94C1_ARATH RecName: Full=Cytochrome P450 94C1 {ECO:0000305}; EC=1.14.14.49 {ECO:0000269|PubMed:22215670, ECO:0000269|PubMed:26164240}; AltName: Full=12-hydroxyjasmonoyl-L-amino acid 12-hydroxylase {ECO:0000303|PubMed:22215670};	At2g27690	GO:0005789,endoplasmic reticulum membrane; GO:0016021,integral component of membrane; GO:0043231,intracellular membrane-bounded organelle; GO:0018685,alkane 1-monooxygenase activity; GO:0020037,heme binding; GO:0005506,iron ion binding; GO:0009611,response to wounding; GO:0003674,molecular_function; GO:0003824,catalytic activity; GO:0004497,monooxygenase activity; GO:0016491,oxidoreductase activi…	PF00067.22:Cytochrome P450	--	--	--
LOC100281983	15.77	14.48	15.12	41.96	36.8	37.33	732	646	857	2241	1709	2252	1.3832	3.88369e-31	2.89104e-28	up	NC_050105.1	101335934	101338812	-	LOC100281983	uncharacterized LOC100281983	K01056 peptidyl-tRNA hydrolase, PTH1 family [EC:3.1.1.29] | (RefSeq) chloroplastic group IIB intron splicing facilitator CRS2, chloroplastic-like (A)	--	CP5 isoform X1 [Zea mays]	--	At1g64720	GO:0016021,integral component of membrane; GO:0005634,nucleus; GO:0003677,DNA binding; GO:0008289,lipid binding; GO:0003674,molecular_function; GO:0003676,nucleic acid binding; GO:0005488,binding; GO:0097159,organic cyclic compound binding; GO:1901363,heterocyclic compound binding; GO:0005575,cellular_component; GO:0016020,membrane; GO:0031224,intrinsic component of membrane; GO:0044425,membrane …	--	--	--	--
LOC542352	22.05	14.85	15.67	110.25	71.71	84.5	318	206	276	1830	1035	1584	2.37372	1.25093e-30	9.06693e-28	up	NC_050102.1	3606430	3607168	+	LOC542352	pathogenesis related protein 4	K13449 pathogenesis-related protein 1 | (RefSeq) prp4; pathogenesis related protein 4 precursor (A)	ko04016: MAPK signaling pathway - plant; ko04075: Plant hormone signal transduction; ko04626: Plant-pathogen interaction	pathogenesis related protein 4 precursor [Zea mays]	PR1_HORVU RecName: Full=Pathogenesis-related protein 1; Flags: Precursor;	At2g14610	GO:0005576,extracellular region; GO:0006952,defense response; GO:0009607,response to biotic stimulus; GO:0006950,response to stress; GO:0008150,biological_process; GO:0050896,response to stimulus; GO:0005575,cellular_component	PF00188.26:Cysteine-rich secretory protein family	--	--	--
LOC103643546	0.47	0.25	0.41	3.07	3.44	3.68	25	13	27	190	185	257	3.1923	2.13395e-30	1.50706e-27	up	NC_050096.1	244840644	244844192	-	LOC103643546	protein_coding	K20923 mixed-linked glucan synthase [EC:2.4.1.-] | (RefSeq) probable mixed-linked glucan synthase 7 (A)	--	probable mixed-linked glucan synthase 7 [Zea mays]	CSLF7_ORYSJ RecName: Full=Probable mixed-linked glucan synthase 7; EC=2.4.1.-; AltName: Full=1,3;1,4-beta-D-glucan synthase 7; AltName: Full=Cellulose synthase-like protein F7; AltName: Full=OsCslF7;	At5g16910	GO:0000139,Golgi membrane; GO:0016021,integral component of membrane; GO:0005886,plasma membrane; GO:0005802,trans-Golgi network; GO:0016760,cellulose synthase (UDP-forming) activity; GO:0051753,mannan synthase activity; GO:0071555,cell wall organization; GO:0030244,cellulose biosynthetic process; GO:0009833,plant-type primary cell wall biogenesis; GO:0003674,molecular_function; GO:0003824,cataly…	PF03552.14:Cellulose synthase	--	--	--
LOC100501498	32.94	23.89	25.52	101.57	83.1	84.54	1156	806	1094	4102	2918	3856	1.73867	7.13231e-29	4.91113e-26	up	NC_050103.1	98553544	98555341	-	LOC100501498	uncharacterized LOC100501498	K19747 BAHD acyltransferase [EC:2.3.1.-] | (RAP-DB) Os08g0562500; Transferase family protein. (A)	--	uncharacterized protein LOC100501498 [Zea mays]	DCR_ARATH RecName: Full=BAHD acyltransferase DCR; EC=2.3.1.-; AltName: Full=Protein DEFECTIVE IN CUTICULAR RIDGES; AltName: Full=Protein PERMEABLE LEAVES 3;	At5g01210	GO:0005737,cytoplasm; GO:0005829,cytosol; GO:0016747,transferase activity, transferring acyl groups other than amino-acyl groups; GO:0010143,cutin biosynthetic process; GO:0051179,localization; GO:0090626,plant epidermis morphogenesis; GO:0010090,trichome morphogenesis; GO:0003674,molecular_function; GO:0003824,catalytic activity; GO:0016740,transferase activity; GO:0016746,transferase activity, …	PF02458.15:Transferase family	--	--	--
LOC103638604	6.16	4.5	5.2	19.84	16.53	23.35	228	160	235	845	612	1123	1.93951	1.24729e-27	8.37903e-25	up	NC_050104.1	82307127	82309022	+	LOC103638604	protein_coding	K22395 cinnamyl-alcohol dehydrogenase [EC:1.1.1.195] | (RefSeq) berberine bridge enzyme-like 15 (A)	ko00940: Phenylpropanoid biosynthesis; ko01100: Metabolic pathways; ko01110: Biosynthesis of secondary metabolites	berberine bridge enzyme-like 18 [Zea mays]	CYND4_CYNDA RecName: Full=Berberine bridge enzyme-like Cyn d 4 {ECO:0000305}; AltName: Full=60 kDa pollen antigen {ECO:0000303|PubMed:8828524, ECO:0000303|PubMed:8900140}; Short=BG60 {ECO:0000303|PubMed:20080962, ECO:0000303|PubMed:8828524, ECO:0000303|PubMed:8900140}; AltName: Full=Cyn d BG60 {ECO:0000303|PubMed:20080962}; AltName: Full=FAD-linked oxidoreductase BG60 {ECO:0000312|EMBL:AAS02108.1…	At4g20820	GO:0071949,FAD binding; GO:0016491,oxidoreductase activity; GO:0000166,nucleotide binding; GO:0003674,molecular_function; GO:0005488,binding; GO:0036094,small molecule binding; GO:0043167,ion binding; GO:0043168,anion binding; GO:0048037,cofactor binding; GO:0050660,flavin adenine dinucleotide binding; GO:0050662,coenzyme binding; GO:0097159,organic cyclic compound binding; GO:1901265,nucleoside …	PF01565.23:FAD binding domain	--	--	--
LOC100281945	56.01	59.52	49.46	242.71	172.33	174.77	598	611	645	2982	1841	2425	1.86796	3.27845e-27	2.14996e-24	up	NC_050098.1	24164675	24165370	-	LOC100281945	Bowman-Birk type wound-induced proteinase inhibitor WIP1	--	--	Bowman-Birk type wound-induced proteinase inhibitor WIP1 precursor [Zea mays]	--	--	GO:0005576,extracellular region; GO:0004867,serine-type endopeptidase inhibitor activity; GO:0003674,molecular_function; GO:0004857,enzyme inhibitor activity; GO:0004866,endopeptidase inhibitor activity; GO:0061135,endopeptidase regulator activity; GO:0098772,molecular function regulator; GO:0030414,peptidase inhibitor activity; GO:0030234,enzyme regulator activity; GO:0061134,peptidase regulator…	--	--	--	--
LOC100277715	5.12	4.87	5.52	18.68	24.54	30.72	82	75	108	344	393	639	2.27192	2.65131e-26	1.69826e-23	up	NC_050099.1	130979470	130980482	-	LOC100277715	uncharacterized LOC100277715	--	--	cell number regulator 2 [Zea mays]	CNR2_MAIZE RecName: Full=Cell number regulator 2; AltName: Full=ZmCNR02;	At1g14870	GO:0016021,integral component of membrane; GO:0008285,negative regulation of cell proliferation; GO:0008150,biological_process; GO:0008283,cell proliferation; GO:0009987,cellular process; GO:0042127,regulation of cell proliferation; GO:0048519,negative regulation of biological process; GO:0048523,negative regulation of cellular process; GO:0050789,regulation of biological process; GO:0050794,regu…	PF04749.17:PLAC8 family	--	--	--
LOC100285638	3.39	2.09	2.81	12.58	11.98	13.16	76	45	77	325	269	384	2.21294	3.7357e-26	2.30676e-23	up	NC_050096.1	246428909	246430058	+	LOC100285638	chitinase 2	--	--	chitinase 2 precursor [Zea mays]	CHIT2_TULSB RecName: Full=Chitinase 2; EC=3.2.1.14; AltName: Full=Tulip bulb chitinase-2; Short=TBC-2;	--	GO:0008061,chitin binding; GO:0004568,chitinase activity; GO:0006032,chitin catabolic process; GO:0000272,polysaccharide catabolic process; GO:0003674,molecular_function; GO:0005488,binding; GO:0008144,drug binding; GO:0097367,carbohydrate derivative binding; GO:0003824,catalytic activity; GO:0004553,hydrolase activity, hydrolyzing O-glycosyl compounds; GO:0016787,hydrolase activity; GO:0016798,h…	PF00704.28:Glycosyl hydrolases family 18	--	--	--
LOC100273344	7.08	8.3	6.13	24.71	20.45	25.31	261	294	276	1048	754	1212	1.74006	3.76881e-26	2.30676e-23	up	NC_050096.1	60830300	60832963	+	LOC100273344	putative cytochrome P450 superfamily protein	K20620 fatty acid hydroxylase | (RefSeq) isoflavone 2'-hydroxylase-like (A)	--	putative cytochrome P450 superfamily protein [Zea mays]	C81E1_GLYEC RecName: Full=Isoflavone 2'-hydroxylase; EC=1.14.14.90 {ECO:0000269|PubMed:9790908}; AltName: Full=CYP GE-3; AltName: Full=Cytochrome P450 81E1; AltName: Full=Cytochrome P450 91A4;	At4g37360	GO:0016020,membrane; GO:0020037,heme binding; GO:0005506,iron ion binding; GO:0004497,monooxygenase activity; GO:0016705,oxidoreductase activity, acting on paired donors, with incorporation or reduction of molecular oxygen; GO:0003674,molecular_function; GO:0005488,binding; GO:0046906,tetrapyrrole binding; GO:0048037,cofactor binding; GO:0097159,organic cyclic compound binding; GO:1901363,heteroc…	PF00067.22:Cytochrome P450	--	--	--
pco103560_319_	33.64	19.93	37.01	137.82	114.67	165.97	625	356	840	2947	2132	4008	2.23365	9.37979e-26	5.61625e-23	up	NC_050096.1	264987520	264988471	+	pco103560(319)	Protein P21	K12173 BRCA1-A complex subunit BRE | (RefSeq) BRISC and BRCA1-A complex member 2 (A)	ko03440: Homologous recombination	protein P21 precursor [Zea mays]	TLP_ACTCC RecName: Full=Thaumatin-like protein; AltName: Allergen=Act c 2; Flags: Precursor;	At4g11650	GO:0005576,extracellular region; GO:0050832,defense response to fungus; GO:0031640,killing of cells of other organism; GO:0006952,defense response; GO:0006950,response to stress; GO:0008150,biological_process; GO:0009605,response to external stimulus; GO:0009607,response to biotic stimulus; GO:0051707,response to other organism; GO:0009620,response to fungus; GO:0043207,response to external bioti…	PF00314.17:Thaumatin family	--	--	--
LOC100273092	16.7	11.13	11.17	50.56	40.1	49.02	454	291	371	1582	1091	1732	1.86999	1.68899e-24	9.89787e-22	up	NC_050100.1	3200360	3201841	-	LOC100273092	uncharacterized LOC100273092	K00521 ferric-chelate reductase [EC:1.16.1.7] | (RefSeq) ferric reduction oxidase 7, chloroplastic-like (A)	--	uncharacterized protein LOC100273092 [Zea mays]	NAC2_ORYSJ RecName: Full=NAC domain-containing protein 2 {ECO:0000303|PubMed:15029955}; Short=ONAC002 {ECO:0000303|PubMed:15029955}; AltName: Full=OsNAC19 {ECO:0000303|Ref.1}; AltName: Full=Protein STRESS-RESPONSIVE NAC 1 {ECO:0000303|PubMed:16924117};	At5g63790	GO:0005634,nucleus; GO:0042803,protein homodimerization activity; GO:0043565,sequence-specific DNA binding; GO:1901002,positive regulation of response to salt stress; GO:1902584,positive regulation of response to water deprivation; GO:0006355,regulation of transcription, DNA-templated; GO:0005515,protein binding; GO:0003674,molecular_function; GO:0005488,binding; GO:0046983,protein dimerization a…	PF02365.15:No apical meristem (NAM) protein	NAC	TF	NAC
LOC100280135	3.15	2.61	1.38	15.59	12.24	16.26	103	82	55	586	400	690	2.66113	2.17785e-24	1.24968e-21	up	NC_050101.1	92425968	92427640	+	LOC100280135	misc_RNA	K20547 basic endochitinase B [EC:3.2.1.14] | (RefSeq) chitinase 1-like (A)	ko00520: Amino sugar and nucleotide sugar metabolism; ko01100: Metabolic pathways; ko04016: MAPK signaling pathway - plant	Basic endochitinase B, partial [Zea mays]	CHI12_ORYSJ RecName: Full=Chitinase 12; EC=3.2.1.14; AltName: Full=Basic endochitinase 2; AltName: Full=Pathogenesis related (PR)-3 chitinase 12; Flags: Precursor;	At3g12500	GO:0016231,beta-N-acetylglucosaminidase activity; GO:0008061,chitin binding; GO:0004568,chitinase activity; GO:0008843,endochitinase activity; GO:0006040,amino sugar metabolic process; GO:0016998,cell wall macromolecule catabolic process; GO:0006032,chitin catabolic process; GO:0050832,defense response to fungus; GO:0000272,polysaccharide catabolic process; GO:0003674,molecular_function; GO:00038…	PF00182.19:Chitinase class I	--	--	--
LOC100281024	12.19	6.96	8.22	57.72	38.68	42.86	142	78	117	774	451	649	2.38015	1.36207e-23	7.65622e-21	up	NC_050096.1	263319409	263320005	+	LOC100281024	VQ motif family protein	--	--	VQ motif family protein [Zea mays]	--	--	--	PF05678.14:VQ motif	--	--	--
LOC100281849	4.45	4.59	6.57	16.5	20.05	19.43	121	120	218	516	545	686	1.85989	3.21739e-23	1.77233e-20	up	NC_050102.1	22663523	22665494	-	LOC100281849	ZIP zinc/iron transport family protein	K14709 solute carrier family 39 (zinc transporter), member 1/2/3 | (RefSeq) ZIP zinc/iron transport family protein precursor (A)	--	ZIP zinc/iron transport family protein precursor [Zea mays]	ZIP8_ORYSJ RecName: Full=Zinc transporter 8; AltName: Full=ZRT/IRT-like protein 8; Short=OsZIP8; Flags: Precursor;	At1g05300	GO:0016021,integral component of membrane; GO:0016020,membrane; GO:0005886,plasma membrane; GO:0005385,zinc ion transmembrane transporter activity; GO:0071577,zinc ion transmembrane transport; GO:0006829,zinc ion transport; GO:0003674,molecular_function; GO:0046873,metal ion transmembrane transporter activity; GO:0005215,transporter activity; GO:0022857,transmembrane transporter activity; GO:0008…	PF02535.22:ZIP Zinc transporter	--	--	--
LOC100284818	10.71	3.98	8.24	56.97	40.84	48.13	249	89	234	1524	950	1454	2.70091	3.54741e-23	1.91581e-20	up	NC_050105.1	77822525	77824697	+	LOC100284818	uncharacterized LOC100284818	K13422 transcription factor MYC2 | (RefSeq) transcription factor MYC3-like isoform X1 (A)	ko04016: MAPK signaling pathway - plant; ko04075: Plant hormone signal transduction	DNA binding like [Zea mays]	BH006_ORYSJ RecName: Full=Transcription factor BHLH6 {ECO:0000305}; AltName: Full=Basic helix-loop-helix protein 6 {ECO:0000303|PubMed:16896230}; Short=OsbHLH6 {ECO:0000303|PubMed:33128314}; Short=osbHLH006 {ECO:0000303|PubMed:16896230}; AltName: Full=bHLH transcription factor 6 {ECO:0000305};	At5g57150	GO:0005737,cytoplasm; GO:0005634,nucleus; GO:0003700,DNA-binding transcription factor activity; GO:0042803,protein homodimerization activity; GO:0000976,transcription regulatory region sequence-specific DNA binding; GO:0009867,jasmonic acid mediated signaling pathway; GO:0055062,phosphate ion homeostasis; GO:0080040,positive regulation of cellular response to phosphate starvation; GO:0048831,regu…	PF00010.26:Helix-loop-helix DNA-binding domain	bHLH	TF	bHLH
LOC103647485	4.37	2.89	4.75	17.22	15.49	22.63	91	58	121	413	323	613	2.22386	6.97184e-23	3.6928e-20	up	NC_050097.1	191431207	191432274	+	LOC103647485	ethylene-responsive transcription factor ERF109-like	K09286 EREBP-like factor | (RefSeq) ethylene-responsive transcription factor ERF071-like (A)	--	AP2-EREBP transcription factor, partial [Zea mays]	EF109_ARATH RecName: Full=Ethylene-responsive transcription factor ERF109;	At4g34410	GO:0005634,nucleus; GO:0003700,DNA-binding transcription factor activity; GO:0000976,transcription regulatory region sequence-specific DNA binding; GO:0051301,cell division; GO:0050832,defense response to fungus; GO:0009873,ethylene-activated signaling pathway; GO:0010087,phloem or xylem histogenesis; GO:0010928,regulation of auxin mediated signaling pathway; GO:0090357,regulation of tryptophan m…	PF00847.20:AP2 domain	AP2/ERF-ERF	TF	AP2/ERF->AP2/ERF-ERF
ts5	2.01	1.76	1.8	11.89	6.82	8.93	84	71	92	573	286	486	2.34357	1.04079e-22	5.40875e-20	up	NC_050099.1	20804484	20806629	-	ts5	tasselseed5	K20665 jasmonoyl-L-amino acid 12-hydroxylase [EC:1.14.14.48] | (RefSeq) cytochrome P450 94B3 (A)	--	cytochrome P450 94B3 [Zea mays]	C94B1_ARATH RecName: Full=Cytochrome P450 94B1 {ECO:0000305}; EC=1.14.14.48 {ECO:0000269|PubMed:25210037}; AltName: Full=Jasmonoyl-L-amino acid 12-hydroxylase {ECO:0000303|PubMed:25210037};	At5g63450	GO:0016021,integral component of membrane; GO:0020037,heme binding; GO:0005506,iron ion binding; GO:0052694,jasmonoyl-isoleucine-12-hydroxylase activity; GO:0016705,oxidoreductase activity, acting on paired donors, with incorporation or reduction of molecular oxygen; GO:0009694,jasmonic acid metabolic process; GO:0009611,response to wounding; GO:0003674,molecular_function; GO:0005488,binding; GO:…	PF00067.22:Cytochrome P450	--	--	--
LOC100273057	5.45	3.8	3.59	14.3	13.33	16.67	240	161	193	725	588	955	1.81649	1.15103e-22	5.87091e-20	up	NC_050104.1	52816123	52822173	+	LOC100273057	uncharacterized LOC100273057	--	--	uncharacterized protein LOC100273057 isoform X1 [Zea mays]	XAT2_ORYSJ RecName: Full=Alpha-1,3-arabinosyltransferase XAT2 {ECO:0000305}; EC=2.4.2.- {ECO:0000269|PubMed:22215597}; AltName: Full=Xylan arabinosyltransferase 2 {ECO:0000303|PubMed:22215597}; Short=OsXAT2 {ECO:0000303|PubMed:22215597};	At3g18170	GO:0000139,Golgi membrane; GO:0016021,integral component of membrane; GO:0052636,arabinosyltransferase activity; GO:0016757,transferase activity, transferring glycosyl groups; GO:0009664,plant-type cell wall organization; GO:0003674,molecular_function; GO:0003824,catalytic activity; GO:0016740,transferase activity; GO:0016763,transferase activity, transferring pentosyl groups; GO:0008150,biologic…	PF04577.14:Protein of unknown function (DUF563)	--	--	--
LOC100285577	2.15	1.39	2.16	8.18	9.2	11.7	53	33	65	232	227	375	2.36929	2.28754e-22	1.14556e-19	up	NC_050099.1	189333166	189335754	+	LOC100285577	uncharacterized LOC100285577	K00430 peroxidase [EC:1.11.1.7] | (RefSeq) peroxidase 52 precursor (A)	ko00940: Phenylpropanoid biosynthesis; ko01100: Metabolic pathways; ko01110: Biosynthesis of secondary metabolites	Peroxidase 67 [Zea mays]	PER4_VITVI RecName: Full=Peroxidase 4 {ECO:0000250|UniProtKB:Q42578}; EC=1.11.1.7; Flags: Precursor;	At5g05340	GO:0005576,extracellular region; GO:0020037,heme binding; GO:0046872,metal ion binding; GO:0004601,peroxidase activity; GO:0042744,hydrogen peroxide catabolic process; GO:0006979,response to oxidative stress; GO:0003674,molecular_function; GO:0005488,binding; GO:0046906,tetrapyrrole binding; GO:0048037,cofactor binding; GO:0097159,organic cyclic compound binding; GO:1901363,heterocyclic compound …	PF00141.23:Peroxidase	--	--	--
LOC541800	0.53	0.51	0.5	2.76	2.89	3.17	26	24	30	156	142	202	2.54607	3.48431e-22	1.71372e-19	up	NC_050100.1	194813413	194816656	-	LOC541800	protein_coding	K15363 fanconi-associated nuclease 1 [EC:3.1.21.- 3.1.4.1] | (RefSeq) fanconi-associated nuclease 1 homolog (A)	--	iron-phytosiderophore transporter yellow stripe 1 isoform X1 [Zea mays]	YS1_MAIZE RecName: Full=Iron-phytosiderophore transporter yellow stripe 1; AltName: Full=ZmYS1;	At5g53550	GO:0016021,integral component of membrane; GO:0016020,membrane; GO:0005886,plasma membrane; GO:0051980,iron-nicotianamine transmembrane transporter activity; GO:0010039,response to iron ion; GO:0048316,seed development; GO:0003674,molecular_function; GO:0005215,transporter activity; GO:0022857,transmembrane transporter activity; GO:0015603,iron chelate transmembrane transporter activity; GO:00081…	PF03169.15:OPT oligopeptide transporter protein	--	--	--
LOC100192522	2.71	2.35	3.09	10.84	9.04	11.31	72	60	100	331	240	390	1.95832	3.66201e-22	1.76952e-19	up	NC_050099.1	13184430	13185788	-	LOC100192522	chitinase 1	--	--	chitinase 1 [Zea mays]	CHIT1_TULSB RecName: Full=Chitinase 1; EC=3.2.1.14; AltName: Full=Tulip bulb chitinase-1; Short=TBC-1; Flags: Precursor;	--	GO:0008061,chitin binding; GO:0004568,chitinase activity; GO:0006032,chitin catabolic process; GO:0000272,polysaccharide catabolic process; GO:0003674,molecular_function; GO:0005488,binding; GO:0008144,drug binding; GO:0097367,carbohydrate derivative binding; GO:0003824,catalytic activity; GO:0004553,hydrolase activity, hydrolyzing O-glycosyl compounds; GO:0016787,hydrolase activity; GO:0016798,h…	PF00704.28:Glycosyl hydrolases family 18	--	--	--
LOC111258510	20.29	23.91	18.13	51.4	63.91	53.84	482	546	526	1405	1519	1662	1.46542	8.45719e-22	4.01615e-19	up	NC_050097.1	55805361	55806750	+	LOC111258510	uncharacterized LOC111258510	--	--	unknown [Zea mays]	--	--	--	--	--	--	--
LOC103632651	9.71	7.67	7.64	29.82	22.43	25.75	237	180	228	838	548	817	1.67082	1.7342e-21	8.09578e-19	up	NC_050102.1	103793995	103795245	+	LOC103632651	protein_coding	--	--	uncharacterized protein LOC103632651 [Zea mays]	--	--	GO:0016021,integral component of membrane; GO:0005575,cellular_component; GO:0016020,membrane; GO:0031224,intrinsic component of membrane; GO:0044425,membrane part	PF05553.11:Cotton fibre expressed protein	--	--	--
LOC103626125	281.79	252.49	197.04	720.31	710.6	1140.98	2981	2568	2546	8769	7522	15687	1.83509	3.01941e-21	1.38606e-18	up	NC_050100.1	24782124	24782665	+	LOC103626125	non-specific lipid-transfer protein 2P	--	--	non-specific lipid-transfer protein 2P [Sorghum bicolor]	NLT2P_WHEAT RecName: Full=Non-specific lipid-transfer protein 2P; Short=LTP2P; AltName: Full=7 kDa lipid transfer protein 2; AltName: Full=Lipid transfer protein 2 isoform 2; Short=LTP2-2;	At5g38160	GO:0008289,lipid binding; GO:0006869,lipid transport; GO:0003674,molecular_function; GO:0005488,binding; GO:0006810,transport; GO:0008150,biological_process; GO:0010876,lipid localization; GO:0033036,macromolecule localization; GO:0051179,localization; GO:0051234,establishment of localization; GO:0071702,organic substance transport	PF14368.6:Probable lipid transfer	--	--	--
LOC100279547	2.94	2.81	2.76	8.21	7.93	10.92	136	125	156	437	367	657	1.69473	4.93452e-21	2.22806e-18	up	NC_050101.1	105495594	105498674	-	LOC100279547	transmembrane 9 family protein member 4	K17086 transmembrane 9 superfamily member 2/4 | (RefSeq) transmembrane 9 family protein member 4 precursor (A)	--	transmembrane 9 family protein member 4 precursor [Zea mays]	TMN9_ARATH RecName: Full=Transmembrane 9 superfamily member 9 {ECO:0000305}; AltName: Full=Endomembrane protein 2 {ECO:0000303|PubMed:22570441}; AltName: Full=Transmembrane nine protein 9 {ECO:0000303|PubMed:20681974}; Short=AtTMN9 {ECO:0000303|PubMed:20681974}; Flags: Precursor;	At2g24170	GO:0010008,endosome membrane; GO:0000139,Golgi membrane; GO:0016021,integral component of membrane; GO:0016020,membrane; GO:0072657,protein localization to membrane; GO:0008104,protein localization; GO:0008150,biological_process; GO:0033036,macromolecule localization; GO:0034613,cellular protein localization; GO:0051179,localization; GO:0051641,cellular localization; GO:0070727,cellular macromole…	PF02990.16:Endomembrane protein 70	--	--	--
LOC100127507	35.31	27.98	30.63	75.14	68.68	87.08	521	397	552	1276	1014	1670	1.32393	1.33881e-20	5.94756e-18	up	NC_050105.1	118634542	118635409	-	LOC100127507	Asr protein	--	--	uncharacterized protein LOC100382935 [Zea mays]	--	--	GO:0016021,integral component of membrane; GO:0005575,cellular_component; GO:0016020,membrane; GO:0031224,intrinsic component of membrane; GO:0044425,membrane part	--	--	--	--
LOC100281904	0.56	0.91	0.38	5.08	7.63	10.84	11	17	9	114	149	275	3.71475	1.3894e-20	6.07431e-18	up	NC_050101.1	140669708	140671938	-	LOC100281904	stem 28 kDa glycoprotein	K20728 vegetative storage protein 2 | (RefSeq) vegetative storage protein 1-like (A)	ko04016: MAPK signaling pathway - plant	stem 28 kDa glycoprotein precursor [Zea mays]	PPA1_SOLLC RecName: Full=Acid phosphatase 1; EC=3.1.3.2; AltName: Full=Apase-1(1); Flags: Precursor;	At4g29260	GO:0003993,acid phosphatase activity; GO:0003674,molecular_function; GO:0003824,catalytic activity; GO:0016787,hydrolase activity; GO:0016788,hydrolase activity, acting on ester bonds; GO:0016791,phosphatase activity; GO:0042578,phosphoric ester hydrolase activity	PF03767.14:HAD superfamily, subfamily IIIB (Acid phosphatase)	--	--	--
LOC103651291	9.04	5.93	9.33	23.13	23.64	24.88	403	254	508	1186	1054	1441	1.58475	1.43549e-20	6.17776e-18	up	NC_050098.1	210857927	210860209	-	LOC103651291	protein_coding	K20716 mitogen-activated protein kinase kinase kinase 17/18 | (RefSeq) mitogen-activated protein kinase kinase kinase 18 (A)	ko04016: MAPK signaling pathway - plant	mitogen-activated protein kinase kinase kinase 18 [Zea mays]	M3K17_ARATH RecName: Full=Mitogen-activated protein kinase kinase kinase 17 {ECO:0000303|PubMed:25720833}; EC=2.7.11.25 {ECO:0000250|UniProtKB:Q9ZVP5, ECO:0000255|PROSITE-ProRule:PRU00159};	At4g26890	GO:0005634,nucleus; GO:0005524,ATP binding; GO:0004709,MAP kinase kinase kinase activity; GO:0019901,protein kinase binding; GO:0106310,NA; GO:0004674,protein serine/threonine kinase activity; GO:0106311,NA; GO:0009738,abscisic acid-activated signaling pathway; GO:0009737,response to abscisic acid; GO:0006970,response to osmotic stress; GO:0007165,signal transduction; GO:0000166,nucleotide bindin…	PF00069.25:Protein kinase domain	--	--	--
LOC100284387	6.8	4.82	5.36	16.22	17.82	19.07	138	94	133	379	362	503	1.67177	1.67416e-20	7.09404e-18	up	NC_050100.1	186238149	186239256	+	LOC100284387	endochitinase PR4	K01183 chitinase [EC:3.2.1.14] | (RefSeq) endochitinase PR4 precursor (A)	ko00520: Amino sugar and nucleotide sugar metabolism; ko01100: Metabolic pathways	endochitinase PR4 precursor [Zea mays]	CHI6_ORYSJ RecName: Full=Chitinase 6; EC=3.2.1.14; AltName: Full=Pathogenesis related (PR)-3 chitinase 6; Flags: Precursor;	At3g54420	GO:0008061,chitin binding; GO:0004568,chitinase activity; GO:0016998,cell wall macromolecule catabolic process; GO:0006032,chitin catabolic process; GO:0006952,defense response; GO:0000272,polysaccharide catabolic process; GO:0003674,molecular_function; GO:0005488,binding; GO:0008144,drug binding; GO:0097367,carbohydrate derivative binding; GO:0003824,catalytic activity; GO:0004553,hydrolase acti…	PF00182.19:Chitinase class I	--	--	--
LOC103639277	0.12	0.12	0.03	3.39	4.87	4.55	3	3	1	101	126	153	5.66403	2.7381e-20	1.14266e-17	up	NC_050104.1	144387903	144389373	+	LOC103639277	protein_coding	K02725 20S proteasome subunit alpha 6 [EC:3.4.25.1] | (RefSeq) proteasome subunit alpha type-1-like (A)	ko03050: Proteasome	LOB domain-containing protein 1 [Zea mays]	LBD1_ARATH RecName: Full=LOB domain-containing protein 1; AltName: Full=ASYMMETRIC LEAVES 2-like protein 8; Short=AS2-like protein 8;	At1g07900	GO:0005739,mitochondrion; GO:0005622,intracellular; GO:0005575,cellular_component; GO:0005623,cell; GO:0005737,cytoplasm; GO:0043231,intracellular membrane-bounded organelle; GO:0043226,organelle; GO:0043227,membrane-bounded organelle; GO:0043229,intracellular organelle; GO:0044424,intracellular part; GO:0044444,cytoplasmic part; GO:0044464,cell part	PF03195.14:Lateral organ boundaries (LOB) domain	LOB	TF	LOB
LOC541838	1.39	1.99	1.13	17.82	8.11	10.57	34	47	34	503	199	337	3.05541	3.80557e-20	1.56443e-17	up	NC_050104.1	161893543	161894799	-	LOC541838	glutathione transferase25	K00799 glutathione S-transferase [EC:2.5.1.18] | (RefSeq) probable glutathione S-transferase GSTU6 (A)	ko00480: Glutathione metabolism; ko01100: Metabolic pathways	probable glutathione S-transferase GSTU6 [Zea mays]	GSTU6_ORYSJ RecName: Full=Probable glutathione S-transferase GSTU6; EC=2.5.1.18; AltName: Full=28 kDa cold-induced protein;	At1g10360	GO:0005737,cytoplasm; GO:0004364,glutathione transferase activity; GO:0006749,glutathione metabolic process; GO:0003674,molecular_function; GO:0003824,catalytic activity; GO:0016740,transferase activity; GO:0016765,transferase activity, transferring alkyl or aryl (other than methyl) groups; GO:0006790,sulfur compound metabolic process; GO:0008152,metabolic process; GO:0006518,peptide metabolic pr…	PF02798.20:Glutathione S-transferase, N-terminal domain	--	--	--
gpm925	13.6	7.29	8.24	42.17	34.43	39.74	231	119	171	824	585	877	2.02831	4.67371e-20	1.89306e-17	up	NC_050096.1	250552704	250553573	+	gpm925	ZIM motif family protein	K13464 jasmonate ZIM domain-containing protein | (RefSeq) gpm925; uncharacterized protein LOC100284894 (A)	ko04075: Plant hormone signal transduction	uncharacterized protein LOC100284894 [Zea mays]	TI11E_ORYSI RecName: Full=Protein TIFY 11e {ECO:0000305};	--	--	PF06200.14:tify domain	Tify	TF	Tify
LOC541834	18.03	17.76	14.76	47.54	41.08	39.79	379	359	379	1150	864	1087	1.37427	1.07681e-19	4.29835e-17	up	NC_050101.1	114165820	114166896	+	LOC541834	glutathione transferase19	K00799 glutathione S-transferase [EC:2.5.1.18] | (RefSeq) gst19; glutathione transferase19 (A)	ko00480: Glutathione metabolism; ko01100: Metabolic pathways	glutathione transferase19 [Zea mays]	GSTU1_ORYSJ RecName: Full=Probable glutathione S-transferase GSTU1; EC=2.5.1.18;	At1g17180	GO:0005737,cytoplasm; GO:0004364,glutathione transferase activity; GO:0006749,glutathione metabolic process; GO:0003674,molecular_function; GO:0003824,catalytic activity; GO:0016740,transferase activity; GO:0016765,transferase activity, transferring alkyl or aryl (other than methyl) groups; GO:0006790,sulfur compound metabolic process; GO:0008152,metabolic process; GO:0006518,peptide metabolic pr…	PF13417.6:Glutathione S-transferase, N-terminal domain	--	--	--
LOC100384473	76.23	97.09	97.36	36.63	41	37.07	3794	4646	5919	2098	2042	2398	-1.21438	1.1538e-19	4.53988e-17	down	NC_050096.1	188402252	188406911	-	LOC100384473	uncharacterized LOC100384473	K04079 molecular chaperone HtpG | (RefSeq) pco153543(105); uncharacterized protein LOC100384473 (A)	ko04141: Protein processing in endoplasmic reticulum; ko04626: Plant-pathogen interaction	uncharacterized protein LOC100384473 [Zea mays]	HSP81_ORYSI RecName: Full=Heat shock protein 81-1; Short=HSP81-1; AltName: Full=Heat shock protein 82;	At5g56030	GO:0005737,cytoplasm; GO:0005524,ATP binding; GO:0016887,ATPase activity; GO:0051082,unfolded protein binding; GO:0006457,protein folding; GO:0000166,nucleotide binding; GO:0003674,molecular_function; GO:0005488,binding; GO:0008144,drug binding; GO:0017076,purine nucleotide binding; GO:0030554,adenyl nucleotide binding; GO:0032553,ribonucleotide binding; GO:0032555,purine ribonucleotide binding; …	PF00183.18:Hsp90 protein	--	--	--
LOC100281817	0.85	1.1	0.52	6.74	7.68	11.33	12	15	9	110	109	209	3.43183	2.0579e-19	7.9832e-17	up	NC_050097.1	35094574	35095396	+	LOC100281817	protein_coding	K01183 chitinase [EC:3.2.1.14] | (RefSeq) endochitinase A isoform X1 (A)	ko00520: Amino sugar and nucleotide sugar metabolism; ko01100: Metabolic pathways	endochitinase A isoform X1, partial [Zea mays]	CHIA_MAIZE RecName: Full=Endochitinase A {ECO:0000303|PubMed:1551872}; EC=3.2.1.14 {ECO:0000269|PubMed:1551872, ECO:0000269|PubMed:1740436, ECO:0000269|PubMed:24616181, ECO:0000269|PubMed:28328103}; AltName: Full=ChitA {ECO:0000303|PubMed:24616181}; AltName: Full=Chitinase-A {ECO:0000303|PubMed:28328103}; AltName: Full=Seed chitinase A {ECO:0000303|PubMed:1551872}; AltName: Allergen=Zea m 8 {ECO:…	At3g54420	GO:0005576,extracellular region; GO:0008061,chitin binding; GO:0004568,chitinase activity; GO:0008843,endochitinase activity; GO:0006040,amino sugar metabolic process; GO:0016998,cell wall macromolecule catabolic process; GO:0006032,chitin catabolic process; GO:0050832,defense response to fungus; GO:0000272,polysaccharide catabolic process; GO:0003674,molecular_function; GO:0005488,binding; GO:00…	PF00182.19:Chitinase class I	--	--	--
LOC100274507	4.81	4.01	4.24	15.06	11.75	17.5	120	96	129	432	293	567	1.79045	3.0984e-19	1.18527e-16	up	NC_050097.1	46603534	46605410	-	LOC100274507	uncharacterized LOC100274507	K22374 3''-deamino-3''-oxonicotianamine reductase [EC:1.1.1.285] | (RefSeq) uncharacterized protein LOC100274507 (A)	--	putative oxidoreductase, aldo/keto reductase family protein [Zea mays]	DMAS1_ORYSJ RecName: Full=Deoxymugineic acid synthase 1 {ECO:0000303|PubMed:16926158}; Short=OsDMAS1 {ECO:0000303|PubMed:16926158}; EC=1.1.1.285 {ECO:0000269|PubMed:16926158};	At1g59960	GO:0005829,cytosol; GO:0033707,3''-deamino-3''-oxonicotianamine reductase activity; GO:0004032,alditol:NADP+ 1-oxidoreductase activity; GO:0047834,D-threo-aldose 1-dehydrogenase activity; GO:0034224,cellular response to zinc ion starvation; GO:1990641,response to iron ion starvation; GO:0019290,siderophore biosynthetic process; GO:0003674,molecular_function; GO:0003824,catalytic activity; GO:0016…	PF00248.21:Aldo/keto reductase family	--	--	--
LOC100281437	0.95	0.53	0.57	5.08	3.18	5.8	41	22	30	252	137	325	2.80982	5.77618e-19	2.17936e-16	up	NC_050101.1	12603085	12605884	+	LOC100281437	LHT1	K24917 amino acid permease | (RefSeq) Amino acid permease 2 (A)	--	LHT1 [Zea mays]	LHT1_ARATH RecName: Full=Lysine histidine transporter 1;	At5g40780	GO:0016021,integral component of membrane; GO:0005886,plasma membrane; GO:0009536,plastid; GO:0015171,amino acid transmembrane transporter activity; GO:0015293,symporter activity; GO:0043090,amino acid import; GO:0006952,defense response; GO:0080167,response to karrikin; GO:0003674,molecular_function; GO:0005215,transporter activity; GO:0022857,transmembrane transporter activity; GO:0005342,organ…	PF01490.18:Transmembrane amino acid transporter protein	--	--	--
LOC103628982	8.03	10.76	11.36	1.65	3.06	1.82	343	442	593	81	131	101	-2.19145	1.04207e-18	3.87863e-16	down	NC_050101.1	11370353	11372744	-	LOC103628982	protein_coding	--	--	ACT domain-containing protein ACR8 [Zea mays]	ACR8_ARATH RecName: Full=ACT domain-containing protein ACR8 {ECO:0000305}; AltName: Full=Protein ACT DOMAIN REPEATS 8 {ECO:0000303|PubMed:12481063};	At1g12420	GO:0016597,amino acid binding; GO:0009737,response to abscisic acid; GO:0003674,molecular_function; GO:0005488,binding; GO:0031406,carboxylic acid binding; GO:0036094,small molecule binding; GO:0043167,ion binding; GO:0043168,anion binding; GO:0043177,organic acid binding; GO:0001101,response to acid chemical; GO:0008150,biological_process; GO:0009719,response to endogenous stimulus; GO:0009725,r…	PF01842.25:ACT domain	--	--	--
LOC100272836	0.89	0.68	1.04	7.6	4.22	5.57	26	19	37	255	123	211	2.75975	3.84729e-18	1.41288e-15	up	NC_050096.1	66491937	66494308	-	LOC100272836	uncharacterized LOC100272836	K22588 acetylserotonin O-methyltransferase, plant [EC:2.1.1.4] | (RefSeq) acetylserotonin O-methyltransferase 1-like (A)	ko00380: Tryptophan metabolism; ko01100: Metabolic pathways; ko01110: Biosynthesis of secondary metabolites	uncharacterized protein LOC100272836 [Zea mays]	OMT3_SORBI RecName: Full=5-pentadecatrienyl resorcinol O-methyltransferase; EC=2.1.1.n7; AltName: Full=O-methyltransferase 3; Short=SbOMT3;	At4g35160	GO:0102990,5-n-alk(en)ylresorcinol O-methyltransferase activity; GO:0008171,O-methyltransferase activity; GO:0046983,protein dimerization activity; GO:0008757,S-adenosylmethionine-dependent methyltransferase activity; GO:0019438,aromatic compound biosynthetic process; GO:0032259,methylation; GO:0003674,molecular_function; GO:0003824,catalytic activity; GO:0008168,methyltransferase activity; GO:00…	PF00891.18:O-methyltransferase domain	--	--	--
LOC100282652	3.67	2.47	2.62	27.64	14.04	12.08	116	75	101	1005	444	496	2.65637	4.05074e-18	1.46802e-15	up	NC_050096.1	203409737	203411892	-	LOC100282652	carbonic anhydrase	K01674 carbonic anhydrase [EC:4.2.1.1] | (RefSeq) carbonic anhydrase precursor (A)	ko00910: Nitrogen metabolism; ko01100: Metabolic pathways	Carbonic anhydrase [Zea mays]	ATCA7_ARATH RecName: Full=Alpha carbonic anhydrase 7; Short=AtaCA7; Short=AtalphaCA7; EC=4.2.1.1; AltName: Full=Alpha carbonate dehydratase 7; Flags: Precursor;	At1g08080	GO:0009570,chloroplast stroma; GO:0004089,carbonate dehydratase activity; GO:0016836,hydro-lyase activity; GO:0008270,zinc ion binding; GO:0006730,one-carbon metabolic process; GO:0003674,molecular_function; GO:0003824,catalytic activity; GO:0016829,lyase activity; GO:0016835,carbon-oxygen lyase activity; GO:0005488,binding; GO:0046872,metal ion binding; GO:0043167,ion binding; GO:0043169,cation …	PF00194.21:Eukaryotic-type carbonic anhydrase	--	--	--
LOC103647886	0.15	0.18	0.34	2.56	2.07	4.03	6	7	17	119	84	212	3.68166	4.79018e-18	1.71345e-15	up	NC_050097.1	219969391	219971574	-	LOC103647886	protein_coding	K20660 cytochrome P450 family 709 | (RefSeq) cytochrome P450 709B1 (A)	--	cytochrome P450 709B1 [Zea mays]	C70B2_ARATH RecName: Full=Cytochrome P450 709B2 {ECO:0000305}; EC=1.14.-.- {ECO:0000305};	At2g46950	GO:0005829,cytosol; GO:0016021,integral component of membrane; GO:0020037,heme binding; GO:0005506,iron ion binding; GO:0004497,monooxygenase activity; GO:0016705,oxidoreductase activity, acting on paired donors, with incorporation or reduction of molecular oxygen; GO:0003674,molecular_function; GO:0005488,binding; GO:0046906,tetrapyrrole binding; GO:0048037,cofactor binding; GO:0097159,organic c…	PF00067.22:Cytochrome P450	--	--	--
LOC100273455	13.12	9.86	8.46	32.07	26.56	40.7	617	446	486	1736	1250	2488	1.68548	7.01758e-18	2.44665e-15	up	NC_050101.1	12447079	12451744	+	LOC100273455	uncharacterized LOC100273455	K24917 amino acid permease | (GenBank) transmembrane amino acid transporter family protein (A)	--	uncharacterized LOC100273455 isoform X1 [Zea mays]	LHT1_ARATH RecName: Full=Lysine histidine transporter 1;	At5g40780	GO:0016021,integral component of membrane; GO:0005886,plasma membrane; GO:0009536,plastid; GO:0015171,amino acid transmembrane transporter activity; GO:0015293,symporter activity; GO:0043090,amino acid import; GO:0006952,defense response; GO:0080167,response to karrikin; GO:0003674,molecular_function; GO:0005215,transporter activity; GO:0022857,transmembrane transporter activity; GO:0005342,organ…	PF01490.18:Transmembrane amino acid transporter protein	--	--	--
LOC118471912	11.75	6.57	10.92	35.58	27.56	33.94	450	242	511	1568	1056	1689	1.75926	1.11776e-17	3.84829e-15	up	NC_050098.1	210846927	210850317	+	LOC118471912	protein_coding	K20716 mitogen-activated protein kinase kinase kinase 17/18 | (RefSeq) mitogen-activated protein kinase kinase kinase 18 (A)	ko04016: MAPK signaling pathway - plant	mitogen-activated protein kinase kinase kinase 17 [Zea mays]	M3K17_ARATH RecName: Full=Mitogen-activated protein kinase kinase kinase 17 {ECO:0000303|PubMed:25720833}; EC=2.7.11.25 {ECO:0000250|UniProtKB:Q9ZVP5, ECO:0000255|PROSITE-ProRule:PRU00159};	At2g32510	GO:0005634,nucleus; GO:0005524,ATP binding; GO:0004709,MAP kinase kinase kinase activity; GO:0019901,protein kinase binding; GO:0106310,NA; GO:0004674,protein serine/threonine kinase activity; GO:0106311,NA; GO:0009738,abscisic acid-activated signaling pathway; GO:0009737,response to abscisic acid; GO:0006970,response to osmotic stress; GO:0007165,signal transduction; GO:0000166,nucleotide bindin…	PF00069.25:Protein kinase domain	--	--	--
LOC100276002	9.93	10.13	8.13	26.53	34.67	27.57	105	103	105	323	367	379	1.68296	1.16004e-17	3.94456e-15	up	NC_050104.1	157562541	157563082	-	LOC100276002	uncharacterized LOC100276002	--	--	uncharacterized protein LOC100276002 [Zea mays]	--	--	--	--	--	--	--
LOC778437	0.22	0.4	0.32	4.06	4.12	4.95	4	7	7	85	75	117	3.84003	1.24359e-17	4.17708e-15	up	NC_050100.1	184432781	184433898	-	LOC778437	high affinity nitrate transporter	--	--	high affinity nitrate transporter precursor [Zea mays]	NAR21_ORYSJ RecName: Full=High-affinity nitrate transporter-activating protein 2.1; Short=OsNAR2.1; Flags: Precursor;	At5g50200	GO:0016021,integral component of membrane; GO:0005886,plasma membrane; GO:0015112,nitrate transmembrane transporter activity; GO:0042128,nitrate assimilation; GO:0015706,nitrate transport; GO:0010167,response to nitrate; GO:0003674,molecular_function; GO:0005215,transporter activity; GO:0022857,transmembrane transporter activity; GO:0008509,anion transmembrane transporter activity; GO:0015075,ion…	PF16974.5:High-affinity nitrate transporter accessory	--	--	--
LOC100279570	41.62	27.63	26.06	97.57	81.02	94.1	1272	812	973	3432	2478	3738	1.54535	1.395e-17	4.62921e-15	up	NC_050100.1	94907237	94908936	+	LOC100279570	uncharacterized LOC100279570	K18834 WRKY transcription factor 1 | (RefSeq) WRKY transcription factor 1 (A)	ko04626: Plant-pathogen interaction	putative WRKY transcription factor 40 [Zea mays]	WRK71_ORYSI RecName: Full=WRKY transcription factor WRKY71 {ECO:0000303|PubMed:15047897}; Short=OsWRKY71 {ECO:0000303|PubMed:15047897};	At1g80840	GO:0005634,nucleus; GO:0003700,DNA-binding transcription factor activity; GO:1990841,promoter-specific chromatin binding; GO:0043565,sequence-specific DNA binding; GO:0006952,defense response; GO:0009740,gibberellic acid mediated signaling pathway; GO:0009685,gibberellin metabolic process; GO:0009938,negative regulation of gibberellic acid mediated signaling pathway; GO:0031347,regulation of defe…	PF03106.15:WRKY DNA -binding domain	WRKY	TF	WRKY
LOC100193251	10.57	6.36	6.5	28.9	21.31	31.88	555	321	417	1747	1120	2176	1.8376	1.54705e-17	5.07267e-15	up	NC_050102.1	182271286	182274868	-	LOC100193251	uncharacterized LOC100193251	--	--	uncharacterized protein LOC100193251 [Zea mays]	EDR4_ARATH RecName: Full=Protein ENHANCED DISEASE RESISTANCE 4 {ECO:0000303|PubMed:25747881};	At5g05190	GO:0005768,endosome; GO:0005886,plasma membrane; GO:0006952,defense response; GO:0006897,endocytosis; GO:1900150,regulation of defense response to fungus; GO:0030100,regulation of endocytosis; GO:0009620,response to fungus; GO:0009863,salicylic acid mediated signaling pathway; GO:0006950,response to stress; GO:0008150,biological_process; GO:0050896,response to stimulus; GO:0016192,vesicle-mediate…	PF11331.8:Probable zinc-ribbon domain	--	--	--
LOC103636208	9.92	8.08	11.95	24.72	23.62	26.97	350	274	515	1004	834	1237	1.35452	1.72786e-17	5.59886e-15	up	NC_050103.1	156982201	156984008	-	LOC103636208	protein_coding	K20716 mitogen-activated protein kinase kinase kinase 17/18 | (RefSeq) mitogen-activated protein kinase kinase kinase 17 (A)	ko04016: MAPK signaling pathway - plant	mitogen-activated protein kinase kinase kinase 17 [Zea mays]	M3K17_ARATH RecName: Full=Mitogen-activated protein kinase kinase kinase 17 {ECO:0000303|PubMed:25720833}; EC=2.7.11.25 {ECO:0000250|UniProtKB:Q9ZVP5, ECO:0000255|PROSITE-ProRule:PRU00159};	At4g26890	GO:0005634,nucleus; GO:0005524,ATP binding; GO:0004709,MAP kinase kinase kinase activity; GO:0019901,protein kinase binding; GO:0106310,NA; GO:0004674,protein serine/threonine kinase activity; GO:0106311,NA; GO:0009738,abscisic acid-activated signaling pathway; GO:0009737,response to abscisic acid; GO:0006970,response to osmotic stress; GO:0007165,signal transduction; GO:0000166,nucleotide bindin…	PF00069.25:Protein kinase domain	--	--	--
LOC100037767	1.95	1.52	0.73	8.89	10.79	10.25	24	18	11	126	133	164	2.88188	2.51912e-17	7.97518e-15	up	NC_050096.1	79873520	79874150	-	LOC100037767	cystatin 6	K13899 cystatin-C | (RefSeq) cysteine proteinase inhibitor 5-like (A)	--	cystatin 6 precursor [Zea mays]	CYT8_ORYSJ RecName: Full=Cysteine proteinase inhibitor 8; AltName: Full=Oryzacystatin VIII; Short=OC-VIII; AltName: Full=Oryzacystatin-8; Flags: Precursor;	At5g47550	GO:0005576,extracellular region; GO:0004869,cysteine-type endopeptidase inhibitor activity; GO:0006952,defense response; GO:0003674,molecular_function; GO:0004857,enzyme inhibitor activity; GO:0004866,endopeptidase inhibitor activity; GO:0061135,endopeptidase regulator activity; GO:0098772,molecular function regulator; GO:0030414,peptidase inhibitor activity; GO:0030234,enzyme regulator activity;…	PF16845.5:Aspartic acid proteinase inhibitor	--	--	--
LOC103630640	5.03	4.1	5.24	11.74	9.93	11.91	383	300	487	1028	756	1178	1.25016	2.74081e-17	8.57841e-15	up	NC_050101.1	171697774	171701762	+	LOC103630640	protein_coding	K00924 kinase [EC:2.7.1.-] | (RefSeq) receptor-like protein kinase HSL1 (A)	--	receptor-like protein kinase HSL1 [Zea mays]	HAR1_LOTJA RecName: Full=Leucine-rich repeat receptor-like kinase protein HAR1 {ECO:0000305}; EC=2.7.11.1 {ECO:0000305}; AltName: Full=Protein HYPERNODULATION ABERRANT ROOT FORMATION 1 {ECO:0000303|PubMed:12442172}; Flags: Precursor;	At5g25930	GO:0016021,integral component of membrane; GO:0005886,plasma membrane; GO:0005524,ATP binding; GO:0106310,NA; GO:0106311,NA; GO:0030154,cell differentiation; GO:0040008,regulation of growth; GO:0000166,nucleotide binding; GO:0003674,molecular_function; GO:0005488,binding; GO:0008144,drug binding; GO:0017076,purine nucleotide binding; GO:0030554,adenyl nucleotide binding; GO:0032553,ribonucleotide…	PF13855.6:Leucine rich repeat	--	--	--
LOC103626437	2.83	3.26	3.11	7.77	8.46	10.34	102	113	137	322	305	484	1.55284	2.92997e-17	9.06743e-15	up	NC_050100.1	61304379	61306224	-	LOC103626437	protein_coding	K19861 benzyl alcohol O-benzoyltransferase [EC:2.3.1.196 2.3.1.232] | (RefSeq) benzyl alcohol O-benzoyltransferase (A)	--	benzyl alcohol O-benzoyltransferase [Zea mays]	BEBT1_PETHY RecName: Full=Benzyl alcohol O-benzoyltransferase {ECO:0000303|PubMed:15286288}; Short=PhBEBT1 {ECO:0000303|PubMed:15286288}; EC=2.3.1.196 {ECO:0000269|PubMed:15286288}; AltName: Full=Acetyl CoA:3-hydroxybenzyl alcohol acetyltransferase {ECO:0000305}; EC=2.3.1.- {ECO:0000269|PubMed:15286288}; AltName: Full=Acetyl CoA:benzyl alcohol acetyltransferase {ECO:0000305}; EC=2.3.1.224 {ECO:00…	At5g17540	GO:0102387,2-phenylethanol acetyltransferase activity; GO:0102720,acetyl-coenzyme A:acetyl alcohol acetyltransferase activity; GO:0006084,acetyl-CoA metabolic process; GO:1901787,benzoyl-CoA metabolic process; GO:0007623,circadian rhythm; GO:0010597,green leaf volatile biosynthetic process; GO:0003674,molecular_function; GO:0003824,catalytic activity; GO:0016740,transferase activity; GO:0016746,t…	PF02458.15:Transferase family	--	--	--
LOC103633075	22.04	21.39	20.32	8.6	10.54	9.04	715	667	805	321	342	381	-1.15466	3.02578e-17	9.25989e-15	down	NC_050102.1	148373511	148375305	+	LOC103633075	protein_coding	K09419 heat shock transcription factor, other eukaryote | (RefSeq) heat stress transcription factor B-2c (A)	--	heat stress transcription factor B-2c [Zea mays]	HFB2C_ORYSJ RecName: Full=Heat stress transcription factor B-2c; AltName: Full=Heat stress transcription factor 24; Short=OsHsf-24;	At5g62020	GO:0005634,nucleus; GO:0003700,DNA-binding transcription factor activity; GO:0000978,RNA polymerase II proximal promoter sequence-specific DNA binding; GO:0006357,regulation of transcription by RNA polymerase II; GO:0140110,transcription regulator activity; GO:0003674,molecular_function; GO:0000976,transcription regulatory region sequence-specific DNA binding; GO:0000977,RNA polymerase II regulat…	PF00447.17:HSF-type DNA-binding	HSF	TF	HSF
LOC100281391	1.21	0.58	0.82	4.76	3.73	6.53	52	24	43	235	160	364	2.54898	3.59378e-17	1.08773e-14	up	NC_050102.1	6245554	6247750	+	LOC100281391	uncharacterized LOC100281391	K09840 9-cis-epoxycarotenoid dioxygenase [EC:1.13.11.51] | (RefSeq) uncharacterized protein LOC100281391 (A)	ko00906: Carotenoid biosynthesis; ko01100: Metabolic pathways; ko01110: Biosynthesis of secondary metabolites	viviparous-14 [Zea mays]	NCED4_ORYSJ RecName: Full=9-cis-epoxycarotenoid dioxygenase NCED4, chloroplastic {ECO:0000305}; Short=OsNCED4 {ECO:0000312|EMBL:AAW21320.1}; EC=1.13.11.51 {ECO:0000250|UniProtKB:O24592}; Flags: Precursor;	At1g78390	GO:0009570,chloroplast stroma; GO:0045549,9-cis-epoxycarotenoid dioxygenase activity; GO:0010436,carotenoid dioxygenase activity; GO:0046872,metal ion binding; GO:0009688,abscisic acid biosynthetic process; GO:0016121,carotene catabolic process; GO:0003674,molecular_function; GO:0003824,catalytic activity; GO:0016491,oxidoreductase activity; GO:0016701,oxidoreductase activity, acting on single do…	PF03055.15:Retinal pigment epithelial membrane protein	--	--	--
LOC100275502	8.36	5.49	7.61	30.27	20.62	23.33	152	96	169	633	375	551	1.8188	5.96775e-17	1.78663e-14	up	NC_050098.1	198449981	198450911	+	LOC100275502	uncharacterized LOC100275502	K03239 translation initiation factor eIF-2B subunit alpha | (RefSeq) methylthioribose-1-phosphate isomerase (A)	ko03013: RNA transport	uncharacterized LOC100275502 [Zea mays]	LOR5_ARATH RecName: Full=Protein LURP-one-related 5;	At1g80120	--	PF04525.12:LURP-one-related	--	--	--
LOC100272664	2.77	3.8	3.25	16.82	11.13	11.55	60	79	86	419	241	325	2.03858	7.9865e-17	2.36529e-14	up	NC_050097.1	45990122	45993302	-	LOC100272664	uncharacterized LOC100272664	--	--	uncharacterized protein LOC100272664 [Zea mays]	--	--	--	--	--	--	--
LOC100037814	34.66	19.21	31.35	79.37	111.16	89.78	439	234	485	1157	1409	1478	1.74347	1.0231e-16	2.9978e-14	up	NC_050105.1	100085171	100085941	+	LOC100037814	uncharacterized LOC100037814	--	--	putative Bowman-Birk serine protease inhibitor precursor [Zea mays]	IBB3_WHEAT RecName: Full=Bowman-Birk type trypsin inhibitor; Short=WTI;	--	GO:0005576,extracellular region; GO:0004867,serine-type endopeptidase inhibitor activity; GO:0003674,molecular_function; GO:0004857,enzyme inhibitor activity; GO:0004866,endopeptidase inhibitor activity; GO:0061135,endopeptidase regulator activity; GO:0098772,molecular function regulator; GO:0030414,peptidase inhibitor activity; GO:0030234,enzyme regulator activity; GO:0061134,peptidase regulator…	PF00228.20:Bowman-Birk serine protease inhibitor family	--	--	--
LOC103635822	3.61	1.88	1.91	10.26	10.23	10.25	96	48	62	314	272	354	2.08726	1.17082e-16	3.39452e-14	up	NC_050096.1	66575139	66577062	-	LOC103635822	5-pentadecatrienyl resorcinol O-methyltransferase-like	K22588 acetylserotonin O-methyltransferase, plant [EC:2.1.1.4] | (RefSeq) acetylserotonin O-methyltransferase 1-like (A)	ko00380: Tryptophan metabolism; ko01100: Metabolic pathways; ko01110: Biosynthesis of secondary metabolites	5-pentadecatrienyl resorcinol O-methyltransferase-like [Zea mays]	OMT3_SORBI RecName: Full=5-pentadecatrienyl resorcinol O-methyltransferase; EC=2.1.1.n7; AltName: Full=O-methyltransferase 3; Short=SbOMT3;	At4g35160	GO:0102990,5-n-alk(en)ylresorcinol O-methyltransferase activity; GO:0008171,O-methyltransferase activity; GO:0046983,protein dimerization activity; GO:0008757,S-adenosylmethionine-dependent methyltransferase activity; GO:0019438,aromatic compound biosynthetic process; GO:0032259,methylation; GO:0003674,molecular_function; GO:0003824,catalytic activity; GO:0008168,methyltransferase activity; GO:00…	PF00891.18:O-methyltransferase domain	--	--	--
lox3	17.96	14.42	14.6	44.94	32.58	37.72	933	720	926	2686	1693	2546	1.32408	1.189e-16	3.41132e-14	up	NC_050096.1	270825133	270829712	+	lox3	linoleate 9S-lipoxygenase3	K15718 linoleate 9S-lipoxygenase [EC:1.13.11.58] | (RefSeq) lox3; linoleate 9S-lipoxygenase3 (A)	ko00591: Linoleic acid metabolism	lipoxygenase [Zea mays]	LOX3_ORYSJ RecName: Full=Putative linoleate 9S-lipoxygenase 3; EC=1.13.11.58; AltName: Full=Lipoxygenase 3;	At1g55020	GO:1990136,linoleate 9S-lipoxygenase activity; GO:0046872,metal ion binding; GO:0016702,oxidoreductase activity, acting on single donors with incorporation of molecular oxygen, incorporation of two atoms of oxygen; GO:0006633,fatty acid biosynthetic process; GO:0034440,lipid oxidation; GO:0031408,oxylipin biosynthetic process; GO:0003674,molecular_function; GO:0003824,catalytic activity; GO:00164…	PF00305.19:Lipoxygenase	--	--	--
LOC541983	117.69	118.43	101.07	265.77	206.63	247.91	4275	4136	4484	11109	7510	11703	1.12181	1.24055e-16	3.52252e-14	up	NC_050105.1	63380946	63385024	-	LOC541983	polyamine oxidase 1	K13366 polyamine oxidase [EC:1.5.3.14 1.5.3.16 1.5.3.-] | (RefSeq) pao1; polyamine oxidase 1 precursor (A)	ko00330: Arginine and proline metabolism; ko00410: beta-Alanine metabolism; ko01100: Metabolic pathways	polyamine oxidase precursor [Zea mays]	PAO1_MAIZE RecName: Full=Polyamine oxidase 1 {ECO:0000303|Ref.2}; EC=1.5.3.14 {ECO:0000269|Ref.4}; EC=1.5.3.15 {ECO:0000269|Ref.4}; Flags: Precursor;	At5g13700	GO:0048046,apoplast; GO:0009505,plant-type cell wall; GO:0050660,flavin adenine dinucleotide binding; GO:0052898,N1-acetylspermidine:oxygen oxidoreductase (propane-1,3-diamine-forming) activity; GO:0052893,N1-acetylspermine:oxygen oxidoreductase (propane-1,3-diamine-forming) activity; GO:0052897,N8-acetylspermidine:oxygen oxidoreductase (propane-1,3-diamine-forming) activity; GO:0016491,oxidoredu…	PF01593.24:Flavin containing amine oxidoreductase	--	--	--
LOC103652813	22.77	25.12	26.13	46.82	58.79	64.69	396	420	555	937	1023	1462	1.22385	1.48196e-16	4.16506e-14	up	NC_050099.1	10696041	10697066	-	LOC103652813	barwin-like	--	--	unknown [Zea mays]	WHW2_WHEAT RecName: Full=Wheatwin-2; AltName: Full=Pathogenesis-related protein 4b; Flags: Precursor;	At3g04720	GO:0004540,ribonuclease activity; GO:0042742,defense response to bacterium; GO:0050832,defense response to fungus; GO:0031640,killing of cells of other organism; GO:0009626,plant-type hypersensitive response; GO:0003674,molecular_function; GO:0003824,catalytic activity; GO:0004518,nuclease activity; GO:0016787,hydrolase activity; GO:0016788,hydrolase activity, acting on ester bonds; GO:0140098,ca…	--	--	--	--
LOC100384836	4.85	3.96	3.46	11.02	11.87	15.75	139	109	121	363	340	586	1.68175	1.60745e-16	4.47212e-14	up	NC_050101.1	161501322	161503054	-	LOC100384836	uncharacterized LOC100384836	--	--	uncharacterized protein LOC100384836 [Zea mays]	MWL1_ARATH RecName: Full=Protein MODIFYING WALL LIGNIN-1 {ECO:0000303|PubMed:26930070}; Short=MWL-1 {ECO:0000303|PubMed:26930070}; Flags: Precursor;	At5g17210	GO:0016021,integral component of membrane; GO:0016020,membrane; GO:0005886,plasma membrane; GO:0009809,lignin biosynthetic process; GO:0009808,lignin metabolic process; GO:0008152,metabolic process; GO:0006725,cellular aromatic compound metabolic process; GO:0008150,biological_process; GO:0009058,biosynthetic process; GO:0009698,phenylpropanoid metabolic process; GO:0009699,phenylpropanoid biosyn…	PF06749.12:Protein of unknown function (DUF1218)	--	--	--
LOC100283357	15.16	7.67	12.95	46.54	35.04	57.19	300	146	313	1060	694	1471	1.98182	2.04539e-16	5.63361e-14	up	NC_050096.1	203992137	203993150	+	LOC100283357	AP2 domain containing protein	K09286 EREBP-like factor | (RefSeq) ap2; ethylene-responsive transcription factor RAP2-3-like (A)	--	AP2 domain containing protein [Zea mays]	EF109_ARATH RecName: Full=Ethylene-responsive transcription factor ERF109;	At4g34410	GO:0005634,nucleus; GO:0003700,DNA-binding transcription factor activity; GO:0000976,transcription regulatory region sequence-specific DNA binding; GO:0051301,cell division; GO:0050832,defense response to fungus; GO:0009873,ethylene-activated signaling pathway; GO:0010087,phloem or xylem histogenesis; GO:0010928,regulation of auxin mediated signaling pathway; GO:0090357,regulation of tryptophan m…	PF00847.20:AP2 domain	AP2/ERF-ERF	TF	AP2/ERF->AP2/ERF-ERF
LOC103626827	22.72	17.63	16.62	38.61	41.06	43.09	1326	989	1185	2593	2398	3268	1.13377	2.26118e-16	6.1663e-14	up	NC_050100.1	120662935	120670170	+	LOC103626827	protein_coding	K15333 tRNA guanosine-2'-O-methyltransferase [EC:2.1.1.34] | (RefSeq) uncharacterized protein LOC104224633 (A)	--	subtilisin-like protease SBT5.3 [Zea mays]	AIR3_ARATH RecName: Full=Subtilisin-like protease SBT5.3; EC=3.4.21.-; AltName: Full=Auxin-induced in root cultures protein 3; AltName: Full=Subtilase subfamily 5 member 3; Short=AtSBT5.3; AltName: Full=Subtilisin-like protease AIR3; Flags: Precursor;	At2g04160	GO:0005618,cell wall; GO:0005576,extracellular region; GO:0004252,serine-type endopeptidase activity; GO:0010102,lateral root morphogenesis; GO:0009733,response to auxin; GO:0003674,molecular_function; GO:0003824,catalytic activity; GO:0004175,endopeptidase activity; GO:0008236,serine-type peptidase activity; GO:0008233,peptidase activity; GO:0070011,peptidase activity, acting on L-amino acid pep…	PF00082.22:Subtilase family	--	--	--
LOC100383495	0.67	0.39	0.14	3.81	4.59	4.12	16	9	4	104	109	127	3.43707	2.88846e-16	7.79969e-14	up	NC_050101.1	110332214	110334435	-	LOC100383495	uncharacterized LOC100383495	K00430 peroxidase [EC:1.11.1.7] | (RefSeq) uncharacterized protein LOC100383495 precursor (A)	ko00940: Phenylpropanoid biosynthesis; ko01100: Metabolic pathways; ko01110: Biosynthesis of secondary metabolites	uncharacterized protein LOC100383495 precursor [Zea mays]	PER4_VITVI RecName: Full=Peroxidase 4 {ECO:0000250|UniProtKB:Q42578}; EC=1.11.1.7; Flags: Precursor;	At5g05340	GO:0005576,extracellular region; GO:0020037,heme binding; GO:0046872,metal ion binding; GO:0004601,peroxidase activity; GO:0042744,hydrogen peroxide catabolic process; GO:0006979,response to oxidative stress; GO:0003674,molecular_function; GO:0005488,binding; GO:0046906,tetrapyrrole binding; GO:0048037,cofactor binding; GO:0097159,organic cyclic compound binding; GO:1901363,heterocyclic compound …	PF00141.23:Peroxidase	--	--	--
LOC100281705	4.82	4.54	4.46	10.11	11.6	13.02	148	134	167	357	356	519	1.35416	3.57232e-16	9.55267e-14	up	NC_050096.1	200368851	200370548	+	LOC100281705	uncharacterized LOC100281705	--	--	uncharacterized protein LOC100281705 precursor [Zea mays]	--	At5g61820	--	PF07712.12:Stress up-regulated Nod 19	--	--	--
opr2	2.37	2.46	2.14	8.51	6.43	9.63	67	67	74	277	182	354	1.84716	3.8046e-16	1.0076e-13	up	NC_050104.1	8556917	8558459	+	opr2	12-oxophytodienoate reductase2	K05894 12-oxophytodienoic acid reductase [EC:1.3.1.42] | (RefSeq) opr2; 12-oxophytodienoate reductase2 (A)	ko00592: alpha-Linolenic acid metabolism; ko01100: Metabolic pathways; ko01110: Biosynthesis of secondary metabolites	12-oxo-phytodienoic acid reductase 2 [Zea mays]	OPR1_ORYSJ RecName: Full=12-oxophytodienoate reductase 1; EC=1.3.1.42; AltName: Full=12-oxophytodienoate-10,11-reductase 1; Short=OPDA-reductase 1; Short=OsOPR1;	At1g76680	GO:0016629,12-oxophytodienoate reductase activity; GO:0010181,FMN binding; GO:0016491,oxidoreductase activity; GO:0006952,defense response; GO:0006633,fatty acid biosynthetic process; GO:0009695,jasmonic acid biosynthetic process; GO:0031408,oxylipin biosynthetic process; GO:0003674,molecular_function; GO:0003824,catalytic activity; GO:0016627,oxidoreductase activity, acting on the CH-CH group of…	PF00724.20:NADH:flavin oxidoreductase / NADH oxidase family	--	--	--
LOC100274364	14.96	10.73	10.36	39.62	27.2	38.34	499	344	422	1521	908	1662	1.57419	5.92185e-16	1.55339e-13	up	NC_050104.1	40965519	40967227	-	LOC100274364	putative protein kinase superfamily protein	K13415 protein brassinosteroid insensitive 1 [EC:2.7.10.1 2.7.11.1] | (RefSeq) systemin receptor SR160 (A)	ko04075: Plant hormone signal transduction	putative protein kinase superfamily protein precursor [Zea mays]	SBIR1_ARATH RecName: Full=Leucine-rich repeat receptor-like serine/threonine/tyrosine-protein kinase SOBIR1; EC=2.7.10.1; EC=2.7.11.1; AltName: Full=Protein EVERSHED; AltName: Full=Protein SUPPRESSOR OF BIR1-1; Flags: Precursor;	At2g31880	GO:0016021,integral component of membrane; GO:0005777,peroxisome; GO:0005886,plasma membrane; GO:0005524,ATP binding; GO:0106310,NA; GO:0004674,protein serine/threonine kinase activity; GO:0106311,NA; GO:0004713,protein tyrosine kinase activity; GO:0004714,transmembrane receptor protein tyrosine kinase activity; GO:0006952,defense response; GO:0060862,negative regulation of floral organ abscissio…	PF00069.25:Protein kinase domain	--	--	--
LOC100272780	7.89	6.23	6.79	17.7	15.86	24.54	291	221	306	751	585	1176	1.49823	8.08249e-16	2.10015e-13	up	NC_050103.1	19469876	19471764	-	LOC100272780	uncharacterized LOC100272780	K13692 UDP-glucose:(indol-3-yl)acetate beta-D-glucosyltransferase [EC:2.4.1.121] | (RefSeq) IAGLU; indole-3-acetate beta-D-glucosyltransferase (A)	--	uncharacterized protein LOC100272780 [Zea mays]	UGT1_GARJA RecName: Full=Crocetin glucosyltransferase, chloroplastic; EC=2.4.1.271; AltName: Full=UDP-glucose glucosyltransferase 1; Short=GjUGT1; AltName: Full=UDP-glycosyltransferase 75L6; Flags: Precursor;	At1g05560	GO:0009507,chloroplast; GO:0008194,UDP-glycosyltransferase activity; GO:0003674,molecular_function; GO:0003824,catalytic activity; GO:0016740,transferase activity; GO:0016757,transferase activity, transferring glycosyl groups; GO:0005622,intracellular; GO:0005575,cellular_component; GO:0005623,cell; GO:0005737,cytoplasm; GO:0043231,intracellular membrane-bounded organelle; GO:0009536,plastid; GO:…	PF00201.18:UDP-glucoronosyl and UDP-glucosyl transferase	--	--	--
novel.6321	0.65	1.53	0.65	4.46	6.86	5.71	27	61	33	213	285	308	2.6192	8.70121e-16	2.23979e-13	up	NC_050101.1	100450258	100459926	+	--	--	K02358 elongation factor Tu | (RefSeq) uncharacterized protein LOC103721475 isoform X1 (A)	ko04626: Plant-pathogen interaction	protein binding protein isoform X1 [Zea mays]	RS4_MAIZE RecName: Full=40S ribosomal protein S4;	At3g11970_2	GO:0022627,cytosolic small ribosomal subunit; GO:0003723,RNA binding; GO:0019843,rRNA binding; GO:0003735,structural constituent of ribosome; GO:0006412,translation; GO:0003674,molecular_function; GO:0003676,nucleic acid binding; GO:0005488,binding; GO:0097159,organic cyclic compound binding; GO:1901363,heterocyclic compound binding; GO:0005198,structural molecule activity; GO:0008152,metabolic p…	PF17919.1:RNase H-like domain found in reverse transcriptase	--	--	--
LOC100384479	3.88	1.86	2.57	12.89	9.55	13.06	89	41	72	340	219	389	2.12399	8.85941e-16	2.24933e-13	up	NC_050101.1	71855586	71856759	+	LOC100384479	uncharacterized LOC100384479	K09286 EREBP-like factor | (RefSeq) DREB1A; dehydration response element B1A (A)	--	DRE-binding protein 4 [Zea mays]	DRE1C_ORYSI RecName: Full=Dehydration-responsive element-binding protein 1C; Short=Protein DREB1C; AltName: Full=Protein C-repeat-binding factor 1;	At4g25480	GO:0005634,nucleus; GO:0003677,DNA binding; GO:0003700,DNA-binding transcription factor activity; GO:0003674,molecular_function; GO:0003676,nucleic acid binding; GO:0005488,binding; GO:0097159,organic cyclic compound binding; GO:1901363,heterocyclic compound binding; GO:0140110,transcription regulator activity; GO:0005622,intracellular; GO:0005575,cellular_component; GO:0005623,cell; GO:0043231,i…	PF00847.20:AP2 domain	AP2/ERF-ERF	TF	AP2/ERF->AP2/ERF-ERF
LOC100382923	0.31	0.48	0.29	2.45	2.18	2.58	12	18	14	110	85	131	2.77796	8.90159e-16	2.24933e-13	up	NC_050105.1	75816687	75822671	+	LOC100382923	Putative UPF0481 protein	K01193 beta-fructofuranosidase [EC:3.2.1.26] | (RefSeq) beta-fructofuranosidase, insoluble isoenzyme 3-like (A)	ko00052: Galactose metabolism; ko00500: Starch and sucrose metabolism; ko01100: Metabolic pathways; ko01110: Biosynthesis of secondary metabolites	uncharacterized protein LOC100382923 [Zea mays]	Y3264_ARATH RecName: Full=Putative UPF0481 protein At3g02645;	At3g02650_1	GO:0016021,integral component of membrane; GO:0005575,cellular_component; GO:0016020,membrane; GO:0031224,intrinsic component of membrane; GO:0044425,membrane part	PF03140.15:Plant protein of unknown function	--	--	--
LOC100501517	5.53	4.22	3.98	22.81	13.61	14.33	180	132	158	854	443	606	1.92058	9.15392e-16	2.29206e-13	up	NC_050103.1	13730504	13732381	+	LOC100501517	Class I glutamine amidotransferase-like superfamily protein	--	--	Class I glutamine amidotransferase-like superfamily protein [Zea mays]	GT121_ARATH RecName: Full=Putative glutamine amidotransferase GAT1_2.1 {ECO:0000305}; EC=2.4.2.- {ECO:0000305}; AltName: Full=Class I glutamine amidotransferase {ECO:0000303|PubMed:22885937}; AltName: Full=GAT1_2 domain-containing protein 1 {ECO:0000305};	At5g38200	GO:0016811,hydrolase activity, acting on carbon-nitrogen (but not peptide) bonds, in linear amides; GO:0016740,transferase activity; GO:0006541,glutamine metabolic process; GO:2000032,regulation of secondary shoot formation; GO:0003674,molecular_function; GO:0003824,catalytic activity; GO:0016787,hydrolase activity; GO:0016810,hydrolase activity, acting on carbon-nitrogen (but not peptide) bonds;…	PF07722.13:Peptidase C26	--	--	--
LOC541974	5.72	5.56	5	14.25	10.96	12.79	318	297	339	911	609	923	1.25172	1.04677e-15	2.5974e-13	up	NC_050097.1	10991723	11000664	+	LOC541974	terpene synthase 1	K15793 acyclic sesquiterpene synthase [EC:4.2.3.49 4.2.3.47 3.1.7.6] | (RefSeq) tps1; acyclic sesquiterpene synthase (A)	ko00900: Terpenoid backbone biosynthesis; ko00909: Sesquiterpenoid and triterpenoid biosynthesis	acyclic sesquiterpene synthase isoform X1 [Zea mays]	ACSS_MAIZE RecName: Full=Acyclic sesquiterpene synthase; AltName: Full=(3R,6E)-nerolidol synthase {ECO:0000303|PubMed:12481088}; EC=4.2.3.49 {ECO:0000269|PubMed:12481088, ECO:0000269|PubMed:26620527}; AltName: Full=(R)-linalool synthase {ECO:0000303|PubMed:12481088}; EC=4.2.3.26 {ECO:0000269|PubMed:12481088}; AltName: Full=Beta-farnesene synthase {ECO:0000303|PubMed:12481088}; EC=4.2.3.47 {ECO:00…	At1g79460	GO:0009507,chloroplast; GO:0102145,(3R)-(E)-nerolidol synthase activity; GO:0009899,ent-kaurene synthase activity; GO:0016787,hydrolase activity; GO:0000287,magnesium ion binding; GO:0034008,R-linalool synthase activity; GO:0010333,terpene synthase activity; GO:0050832,defense response to fungus; GO:0016102,diterpenoid biosynthetic process; GO:0033332,ent-kaurene biosynthetic process; GO:0006715,…	PF03936.16:Terpene synthase family, metal binding domain	--	--	--
LOC100275369	6.25	4.12	5	17.84	12.05	16.01	292	185	285	959	563	972	1.60856	1.46491e-15	3.60251e-13	up	NC_050097.1	223802844	223805366	-	LOC100275369	uncharacterized LOC100275369	--	--	uncharacterized protein LOC100275369 [Zea mays]	EDR4_ARATH RecName: Full=Protein ENHANCED DISEASE RESISTANCE 4 {ECO:0000303|PubMed:25747881};	At5g05190	GO:0005768,endosome; GO:0005886,plasma membrane; GO:0006952,defense response; GO:0006897,endocytosis; GO:1900150,regulation of defense response to fungus; GO:0030100,regulation of endocytosis; GO:0009620,response to fungus; GO:0009863,salicylic acid mediated signaling pathway; GO:0006950,response to stress; GO:0008150,biological_process; GO:0050896,response to stimulus; GO:0016192,vesicle-mediate…	PF11331.8:Probable zinc-ribbon domain	--	--	--
LOC100281912	9.66	6.19	5.61	34.1	21.51	24.62	224	138	159	910	499	742	1.93641	1.72744e-15	4.21051e-13	up	NC_050096.1	17042151	17043583	+	LOC100281912	uncharacterized LOC100281912	K13464 jasmonate ZIM domain-containing protein | (RefSeq) uncharacterized protein LOC100281912 (A)	ko04075: Plant hormone signal transduction	unknown [Zea mays]	TI11C_ORYSI RecName: Full=Protein TIFY 11c {ECO:0000305};	At1g19180	--	PF06200.14:tify domain	Tify	TF	Tify
LOC100280077	2.5	2.49	2.98	7	8.75	10.27	68	65	99	219	238	363	1.72654	1.88903e-15	4.56398e-13	up	NC_050096.1	31248543	31250368	-	LOC100280077	Peroxidase 59	K00430 peroxidase [EC:1.11.1.7] | (RefSeq) uncharacterized protein LOC100280077 precursor (A)	ko00940: Phenylpropanoid biosynthesis; ko01100: Metabolic pathways; ko01110: Biosynthesis of secondary metabolites	uncharacterized protein LOC100280077 precursor [Zea mays]	PERN_ARMRU RecName: Full=Peroxidase N; EC=1.11.1.7; AltName: Full=Neutral peroxidase; Flags: Precursor;	At5g19890	GO:0005576,extracellular region; GO:0020037,heme binding; GO:0046872,metal ion binding; GO:0004601,peroxidase activity; GO:0042744,hydrogen peroxide catabolic process; GO:0006979,response to oxidative stress; GO:0003674,molecular_function; GO:0005488,binding; GO:0046906,tetrapyrrole binding; GO:0048037,cofactor binding; GO:0097159,organic cyclic compound binding; GO:1901363,heterocyclic compound …	PF00141.23:Peroxidase	--	--	--
LOC100275352	4.55	3.74	3.73	11.81	11.12	14.57	81	64	81	242	198	337	1.67065	1.924e-15	4.60806e-13	up	NC_050104.1	101744355	101745266	-	LOC100275352	uncharacterized LOC100275352	--	--	--	--	--	--	--	--	--	--
LOC103632224	0.41	0.17	0.45	2.61	3.29	2.07	17	7	23	126	138	113	2.96259	2.27924e-15	5.38078e-13	up	NC_050096.1	22822035	22826516	+	LOC103632224	protein_coding	K01181 endo-1,4-beta-xylanase [EC:3.2.1.8] | (RefSeq) probable endo-1,4-beta-xylanase C (A)	--	uncharacterized protein LOC103632224 [Zea mays]	XYN5L_ARATH RecName: Full=Endo-1,4-beta-xylanase 5-like {ECO:0000305}; Short=AtXyn5-like {ECO:0000305}; Short=Xylan endohydrolase 5-like {ECO:0000305}; Short=Xylanase 5-like {ECO:0000305}; EC=3.2.1.8 {ECO:0000255|PROSITE-ProRule:PRU01096}; Flags: Precursor;	At4g33840	GO:0031176,endo-1,4-beta-xylanase activity; GO:0045493,xylan catabolic process; GO:0003674,molecular_function; GO:0003824,catalytic activity; GO:0004553,hydrolase activity, hydrolyzing O-glycosyl compounds; GO:0016787,hydrolase activity; GO:0016798,hydrolase activity, acting on glycosyl bonds; GO:0097599,xylanase activity; GO:0000272,polysaccharide catabolic process; GO:0008152,metabolic process;…	PF00331.20:Glycosyl hydrolase family 10	--	--	--
LOC103636118	3.48	2.54	1.91	9.35	7.87	10.03	128	90	86	396	290	480	1.81364	2.28571e-15	5.38078e-13	up	NC_050103.1	150312426	150314311	+	LOC103636118	protein_coding	--	--	uncharacterized protein LOC103636118 [Zea mays]	--	At5g62770	--	PF07816.11:Protein of unknown function (DUF1645)	--	--	--
LOC100194339	0.43	0.15	0.26	9.16	1.97	5.41	12	4	9	294	55	196	4.3305	2.41019e-15	5.62575e-13	up	NC_050098.1	228582926	228584354	+	LOC100194339	uncharacterized LOC100194339	K15015 solute carrier family 32 (vesicular inhibitory amino acid transporter) | (RefSeq) uncharacterized protein LOC100194339 (A)	--	uncharacterized protein LOC100194339 [Zea mays]	AVT1I_ARATH RecName: Full=Amino acid transporter AVT1I {ECO:0000305}; Short=AtAvt1I {ECO:0000303|PubMed:27925655};	At5g15240	GO:0016021,integral component of membrane; GO:0005886,plasma membrane; GO:0005774,vacuolar membrane; GO:0006865,amino acid transport; GO:0006810,transport; GO:0006811,ion transport; GO:0006820,anion transport; GO:0008150,biological_process; GO:0015711,organic anion transport; GO:0015849,organic acid transport; GO:0046942,carboxylic acid transport; GO:0051179,localization; GO:0051234,establishment…	PF01490.18:Transmembrane amino acid transporter protein	--	--	--
LOC100383996	20.93	14.33	13.18	42.3	40.14	43.62	433	285	333	1007	831	1173	1.40891	3.86051e-15	8.89133e-13	up	NC_050101.1	171610966	171612183	-	LOC100383996	oxidative stress 3	--	--	uncharacterized protein LOC100383996 [Zea mays]	--	At5g56550	--	--	--	--	--
LOC100304432	0.44	0.49	0.77	4.7	2.6	4.12	15	16	32	185	89	183	2.77027	3.87379e-15	8.89133e-13	up	NC_050098.1	209919800	209923939	+	LOC100304432	IAA-amino acid hydrolase ILR1-like 4	K14664 IAA-amino acid hydrolase [EC:3.5.1.-] | (RefSeq) uncharacterized protein LOC100304432 precursor (A)	--	uncharacterized protein LOC100304432 precursor [Zea mays]	ILL2_ORYSJ RecName: Full=IAA-amino acid hydrolase ILR1-like 2; EC=3.5.1.-; Flags: Precursor;	At5g56660	GO:0005783,endoplasmic reticulum; GO:0005788,endoplasmic reticulum lumen; GO:0016787,hydrolase activity; GO:0010179,IAA-Ala conjugate hydrolase activity; GO:0009850,auxin metabolic process; GO:0003674,molecular_function; GO:0003824,catalytic activity; GO:0010178,IAA-amino acid conjugate hydrolase activity; GO:0016810,hydrolase activity, acting on carbon-nitrogen (but not peptide) bonds; GO:000815…	PF01546.28:Peptidase family M20/M25/M40	--	--	--
LOC103630156	6.85	6.36	5.75	18.2	12.89	16.76	280	250	287	856	527	890	1.36475	4.69305e-15	1.06827e-12	up	NC_050101.1	144921168	144925920	+	LOC103630156	protein_coding	K16297 serine carboxypeptidase-like clade II [EC:3.4.16.-] | (RefSeq) serine carboxypeptidase 2 isoform X1 (A)	--	serine carboxypeptidase 2 isoform X1 [Zea mays]	CBP2_WHEAT RecName: Full=Serine carboxypeptidase 2; EC=3.4.16.6; AltName: Full=CPDW-II; Short=CP-WII; AltName: Full=Carboxypeptidase D; AltName: Full=Serine carboxypeptidase II; Contains: RecName: Full=Serine carboxypeptidase 2 chain A; AltName: Full=Serine carboxypeptidase II chain A; Contains: RecName: Full=Serine carboxypeptidase 2 chain B; AltName: Full=Serine carboxypeptidase II chain B; Fla…	At3g07990	GO:0005773,vacuole; GO:0004185,serine-type carboxypeptidase activity; GO:0003674,molecular_function; GO:0003824,catalytic activity; GO:0004180,carboxypeptidase activity; GO:0008236,serine-type peptidase activity; GO:0008233,peptidase activity; GO:0008238,exopeptidase activity; GO:0070011,peptidase activity, acting on L-amino acid peptides; GO:0016787,hydrolase activity; GO:0017171,serine hydrolas…	PF00450.22:Serine carboxypeptidase	--	--	--
LOC100281023	19.92	13.51	14.55	37.01	40.85	38.9	325	212	290	695	667	825	1.31047	5.60614e-15	1.26566e-12	up	NC_050103.1	71022176	71023011	+	LOC100281023	Grx_I1 - glutaredoxin subgroup III	K03676 glutaredoxin 3 | (RefSeq) glutaredoxin-C9 (A)	--	Grx_I1 - glutaredoxin subgroup III [Zea mays]	GRXS5_ORYSJ RecName: Full=Monothiol glutaredoxin-S5;	At1g28480	GO:0005737,cytoplasm; GO:0005634,nucleus; GO:0051537,2 iron, 2 sulfur cluster binding; GO:0046872,metal ion binding; GO:0015035,protein disulfide oxidoreductase activity; GO:0003674,molecular_function; GO:0005488,binding; GO:0048037,cofactor binding; GO:0051536,iron-sulfur cluster binding; GO:0051540,metal cluster binding; GO:0043167,ion binding; GO:0043169,cation binding; GO:0015036,disulfide ox…	PF00462.24:Glutaredoxin	--	--	--
LOC100304348	11.15	8.45	7.01	28.59	21.35	26.45	258	188	198	761	494	795	1.55215	1.20383e-14	2.67395e-12	up	NC_050096.1	283335656	283336840	+	LOC100304348	uncharacterized LOC100304348	--	--	uncharacterized protein LOC100304348 [Zea mays]	--	--	--	--	--	--	--
LOC103633356	2.71	2.98	2.12	7.26	6.87	10.47	126	133	120	388	319	632	1.68277	1.3268e-14	2.90325e-12	up	NC_050102.1	169963665	169966129	+	LOC103633356	protein_coding	K08150 MFS transporter, SP family, solute carrier family 2 (myo-inositol transporter), member 13 | (RefSeq) INT1; inositol transporter 1 (A)	--	polyol transporter 5 [Zea mays]	PLT5_ARATH RecName: Full=Polyol transporter 5; AltName: Full=Protein POLYOL TRANSPORTER 5; Short=AtPLT5; AltName: Full=Sugar-proton symporter PLT5;	At3g18830	GO:0016021,integral component of membrane; GO:0005886,plasma membrane; GO:0005351,carbohydrate:proton symporter activity; GO:0015591,D-ribose transmembrane transporter activity; GO:0015148,D-xylose transmembrane transporter activity; GO:0005354,galactose transmembrane transporter activity; GO:0005355,glucose transmembrane transporter activity; GO:0015168,glycerol transmembrane transporter activit…	PF00083.24:Sugar (and other) transporter	--	--	--
LOC100193199	18	13.43	12.96	37.29	32.07	32.97	580	416	510	1383	1034	1381	1.23475	1.32814e-14	2.90325e-12	up	NC_050098.1	235088674	235090401	-	LOC100193199	putative CRINKLY4-like receptor protein kinase family protein	K13430 serine/threonine-protein kinase PBS1 [EC:2.7.11.1] | (RefSeq) si606018d05; uncharacterized protein LOC100283091 (A)	ko04626: Plant-pathogen interaction	putative CRINKLY4-like receptor protein kinase family protein [Zea mays]	ACCR3_ARATH RecName: Full=Putative serine/threonine-protein kinase-like protein CCR3; EC=2.7.11.1; AltName: Full=Protein CRINKLY 4 RELATED 3; Short=AtCRR3; Flags: Precursor;	At3g55950	GO:0016021,integral component of membrane; GO:0005524,ATP binding; GO:0042803,protein homodimerization activity; GO:0106310,NA; GO:0106311,NA; GO:0000166,nucleotide binding; GO:0003674,molecular_function; GO:0005488,binding; GO:0008144,drug binding; GO:0017076,purine nucleotide binding; GO:0030554,adenyl nucleotide binding; GO:0032553,ribonucleotide binding; GO:0032555,purine ribonucleotide bindi…	PF07714.17:Protein tyrosine kinase	--	--	--
lox1	14.37	11.91	8.27	145.24	72.85	82.56	801	638	563	9314	4062	5979	3.15501	1.34987e-14	2.90991e-12	up	NC_050098.1	173440810	173444462	+	lox1	linoleate 9S-lipoxygenase1	K15718 linoleate 9S-lipoxygenase [EC:1.13.11.58] | (RefSeq) lox1; linoleate 9S-lipoxygenase1 (A)	ko00591: Linoleic acid metabolism	lipoxygenase [Zea mays]	LOX2_ORYSJ RecName: Full=Linoleate 9S-lipoxygenase 2; EC=1.13.11.58; AltName: Full=Lipoxygenase 2; AltName: Full=Lipoxygenase L-2;	At1g55020	GO:0005737,cytoplasm; GO:0016165,linoleate 13S-lipoxygenase activity; GO:1990136,linoleate 9S-lipoxygenase activity; GO:0046872,metal ion binding; GO:0016702,oxidoreductase activity, acting on single donors with incorporation of molecular oxygen, incorporation of two atoms of oxygen; GO:0006633,fatty acid biosynthetic process; GO:0034440,lipid oxidation; GO:0031408,oxylipin biosynthetic process; …	PF00305.19:Lipoxygenase	--	--	--
LOC103625765	13.15	7.36	7.72	28.09	27.1	36.11	290	156	208	713	598	1035	1.72108	1.35231e-14	2.90991e-12	up	NC_050100.1	2693821	2694950	-	LOC103625765	protein_coding	--	--	zinc finger protein ZAT5 [Zea mays]	ZAT5_ARATH RecName: Full=Zinc finger protein ZAT5;	At2g28200	GO:0005634,nucleus; GO:0003700,DNA-binding transcription factor activity; GO:0046872,metal ion binding; GO:0000976,transcription regulatory region sequence-specific DNA binding; GO:0006355,regulation of transcription, DNA-templated; GO:0140110,transcription regulator activity; GO:0003674,molecular_function; GO:0005488,binding; GO:0043167,ion binding; GO:0043169,cation binding; GO:0001067,regulato…	PF13912.6:C2H2-type zinc finger	C2H2	TF	C2H2
lox2	136.92	94.96	87.93	259.16	233.35	266.53	7940	5294	6228	17294	13540	20087	1.27418	1.43107e-14	3.05551e-12	up	NC_050098.1	173296648	173300315	+	lox2	linoleate 9S-lipoxygenase2	K15718 linoleate 9S-lipoxygenase [EC:1.13.11.58] | (RefSeq) lox2; lipoxygenase (A)	ko00591: Linoleic acid metabolism	lipoxygenase [Zea mays]	LOX2_ORYSJ RecName: Full=Linoleate 9S-lipoxygenase 2; EC=1.13.11.58; AltName: Full=Lipoxygenase 2; AltName: Full=Lipoxygenase L-2;	At1g55020	GO:0005737,cytoplasm; GO:0016165,linoleate 13S-lipoxygenase activity; GO:1990136,linoleate 9S-lipoxygenase activity; GO:0046872,metal ion binding; GO:0016702,oxidoreductase activity, acting on single donors with incorporation of molecular oxygen, incorporation of two atoms of oxygen; GO:0006633,fatty acid biosynthetic process; GO:0034440,lipid oxidation; GO:0031408,oxylipin biosynthetic process; …	PF00305.19:Lipoxygenase	--	--	--
LOC103641964	0.07	0.05	0.07	1.14	1.91	1.35	3	2	4	60	87	80	4.58983	1.51644e-14	3.21287e-12	up	NC_050105.1	139937259	139939917	+	LOC103641964	protein_coding	K03695 ATP-dependent Clp protease ATP-binding subunit ClpB | (RefSeq) chaperone protein ClpB1-like (A)	--	aluminum-activated malate transporter 10 [Zea mays]	ALMTA_ARATH RecName: Full=Aluminum-activated malate transporter 10; Short=AtALMT10;	At4g00910	GO:0016021,integral component of membrane; GO:0009705,plant-type vacuole membrane; GO:0015743,malate transport; GO:0006810,transport; GO:0006811,ion transport; GO:0006820,anion transport; GO:0006835,dicarboxylic acid transport; GO:0008150,biological_process; GO:0015711,organic anion transport; GO:0015740,C4-dicarboxylate transport; GO:0015849,organic acid transport; GO:0046942,carboxylic acid tra…	PF11744.8:Aluminium activated malate transporter	--	--	--
LOC100381980	3.39	3.67	2.43	16.74	8.76	11.56	129	134	113	732	333	571	1.99853	2.19233e-14	4.57449e-12	up	NC_050097.1	127621470	127623416	-	LOC100381980	Cytochrome P450 94B3	K20665 jasmonoyl-L-amino acid 12-hydroxylase [EC:1.14.14.48] | (RefSeq) uncharacterized protein LOC100381980 precursor (A)	--	uncharacterized protein LOC100381980 precursor [Zea mays]	C94B1_ARATH RecName: Full=Cytochrome P450 94B1 {ECO:0000305}; EC=1.14.14.48 {ECO:0000269|PubMed:25210037}; AltName: Full=Jasmonoyl-L-amino acid 12-hydroxylase {ECO:0000303|PubMed:25210037};	At5g63450	GO:0016021,integral component of membrane; GO:0020037,heme binding; GO:0005506,iron ion binding; GO:0052694,jasmonoyl-isoleucine-12-hydroxylase activity; GO:0016705,oxidoreductase activity, acting on paired donors, with incorporation or reduction of molecular oxygen; GO:0009694,jasmonic acid metabolic process; GO:0009611,response to wounding; GO:0003674,molecular_function; GO:0005488,binding; GO:…	PF00067.22:Cytochrome P450	--	--	--
LOC103637786	2.02	1.94	2.06	6.03	4.42	6.08	114	105	142	391	249	445	1.48317	2.63314e-14	5.45299e-12	up	NC_050104.1	2477472	2480358	-	LOC103637786	protein_coding	K10260 F-box and WD-40 domain protein 7 | (RefSeq) predicted protein (A)	ko04120: Ubiquitin mediated proteolysis	U-box domain-containing protein 21 [Zea mays]	PUB21_ARATH RecName: Full=U-box domain-containing protein 21; EC=2.3.2.27; AltName: Full=Plant U-box protein 21; AltName: Full=RING-type E3 ubiquitin transferase PUB21 {ECO:0000305};	At5g37490	GO:0004842,ubiquitin-protein transferase activity; GO:0010200,response to chitin; GO:0003674,molecular_function; GO:0003824,catalytic activity; GO:0016740,transferase activity; GO:0019787,ubiquitin-like protein transferase activity; GO:0140096,catalytic activity, acting on a protein; GO:0008150,biological_process; GO:0042493,response to drug; GO:0010033,response to organic substance; GO:0010243,r…	PF04564.15:U-box domain	--	--	--
LOC109944627	1.03	1.17	0.76	8.14	3.84	5.25	31	34	28	283	116	206	2.58354	2.80751e-14	5.77069e-12	up	NC_050097.1	235336702	235338579	-	LOC109944627	protein_coding	--	--	patatin-like protein 1 [Zea mays]	PLP1_ORYSJ RecName: Full=Patatin-like protein 1; Short=OsPLP1; EC=3.1.1.-;	At4g37050	GO:0047372,acylglycerol lipase activity; GO:0004620,phospholipase activity; GO:0006952,defense response; GO:0016042,lipid catabolic process; GO:0003674,molecular_function; GO:0003824,catalytic activity; GO:0016298,lipase activity; GO:0016787,hydrolase activity; GO:0016788,hydrolase activity, acting on ester bonds; GO:0052689,carboxylic ester hydrolase activity; GO:0006950,response to stress; GO:0…	PF01734.22:Patatin-like phospholipase	--	--	--
LOC100194142	1.9	1.59	1.28	4.98	5.01	7.44	72	58	59	217	190	366	1.89986	2.99182e-14	6.10397e-12	up	NC_050096.1	257608611	257612318	+	LOC100194142	uncharacterized LOC100194142	K03294 basic amino acid/polyamine antiporter, APA family | (RefSeq) IDP630; Cationic amino acid transporter 1 (A)	--	uncharacterized protein LOC100194142 [Zea mays]	CAAT1_ARATH RecName: Full=Cationic amino acid transporter 1; AltName: Full=Amino acid transporter 1;	At4g21120	GO:0016021,integral component of membrane; GO:0016020,membrane; GO:0005886,plasma membrane; GO:0015171,amino acid transmembrane transporter activity; GO:0005313,L-glutamate transmembrane transporter activity; GO:0015189,L-lysine transmembrane transporter activity; GO:0006865,amino acid transport; GO:0051938,L-glutamate import; GO:0003674,molecular_function; GO:0005215,transporter activity; GO:002…	PF13520.6:Amino acid permease	--	--	--
LOC100273479	189.03	146.22	125.32	311.01	382.54	343.83	5372	3995	4350	10171	10878	12699	1.19703	3.80713e-14	7.71027e-12	up	NC_050101.1	135945968	135947673	+	LOC100273479	uncharacterized LOC100273479	K00430 peroxidase [EC:1.11.1.7] | (RefSeq) gpm233; uncharacterized protein LOC100273479 precursor (A)	ko00940: Phenylpropanoid biosynthesis; ko01100: Metabolic pathways; ko01110: Biosynthesis of secondary metabolites	uncharacterized protein LOC100273479 isoform X1 [Zea mays]	PER1_MAIZE RecName: Full=Peroxidase 1; EC=1.11.1.7; AltName: Full=Plasma membrane-bound peroxidase 1; Short=pmPOX1; Flags: Precursor;	At1g05260	GO:0005576,extracellular region; GO:0009505,plant-type cell wall; GO:0009506,plasmodesma; GO:0005773,vacuole; GO:0020037,heme binding; GO:0046872,metal ion binding; GO:0004601,peroxidase activity; GO:0042744,hydrogen peroxide catabolic process; GO:0006979,response to oxidative stress; GO:0003674,molecular_function; GO:0005488,binding; GO:0046906,tetrapyrrole binding; GO:0048037,cofactor binding; …	PF00141.23:Peroxidase	--	--	--
LOC100382019	1.68	2.63	1.38	10.24	7.69	7.06	42	63	42	294	192	229	2.1729	3.94271e-14	7.92658e-12	up	NC_050103.1	137182943	137184220	+	LOC100382019	Phospholipase A1-IIgamma	K16818 phospholipase A1 [EC:3.1.1.32] | (RefSeq) phospholipase A(1) DAD1, chloroplastic-like (A)	ko00564: Glycerophospholipid metabolism; ko00592: alpha-Linolenic acid metabolism; ko01100: Metabolic pathways; ko01110: Biosynthesis of secondary metabolites	uncharacterized protein LOC100382019 [Zea mays]	PLA7_ORYSI RecName: Full=Phospholipase A1-II 7; EC=3.1.1.-;	At4g18550	GO:0005737,cytoplasm; GO:0008970,phospholipase A1 activity; GO:0016042,lipid catabolic process; GO:0003674,molecular_function; GO:0003824,catalytic activity; GO:0004620,phospholipase activity; GO:0016298,lipase activity; GO:0016787,hydrolase activity; GO:0016788,hydrolase activity, acting on ester bonds; GO:0052689,carboxylic ester hydrolase activity; GO:0008152,metabolic process; GO:0006629,lipi…	PF01764.25:Lipase (class 3)	--	--	--
LOC103644149	0	0	0	15.58	5.5	5.11	0	0	0	678	208	251	10.9266	4.33567e-14	8.65344e-12	up	NC_050096.1	293061616	293063678	-	LOC103644149	protein_coding	--	--	60 kDa jasmonate-induced protein [Zea mays]	JI60_HORVU RecName: Full=60 kDa jasmonate-induced protein; EC=3.2.2.22; AltName: Full=rRNA N-glycosidase;	--	GO:0030598,rRNA N-glycosylase activity; GO:0090729,toxin activity; GO:0006952,defense response; GO:0017148,negative regulation of translation; GO:0003674,molecular_function; GO:0003824,catalytic activity; GO:0016787,hydrolase activity; GO:0016798,hydrolase activity, acting on glycosyl bonds; GO:0016799,hydrolase activity, hydrolyzing N-glycosyl compounds; GO:0030597,RNA glycosylase activity; GO:0…	PF00161.19:Ribosome inactivating protein	--	--	--
LOC100191593	53.92	38.27	55.73	108.97	101.56	125.62	762	520	962	1772	1436	2307	1.20967	4.42624e-14	8.77065e-12	up	NC_050099.1	10718962	10719780	-	LOC100191593	uncharacterized LOC100191593	--	--	uncharacterized protein LOC100191593 precursor [Zea mays]	BARW_HORVU RecName: Full=Barwin;	At3g04720	GO:0030246,carbohydrate binding; GO:0004540,ribonuclease activity; GO:0042742,defense response to bacterium; GO:0050832,defense response to fungus; GO:0003674,molecular_function; GO:0005488,binding; GO:0003824,catalytic activity; GO:0004518,nuclease activity; GO:0016787,hydrolase activity; GO:0016788,hydrolase activity, acting on ester bonds; GO:0140098,catalytic activity, acting on RNA; GO:00069…	PF00967.17:Barwin family	--	--	--
LOC103650032	2.16	1.76	1.47	7.46	5.05	7.76	65	51	54	258	152	303	1.94302	5.20213e-14	1.01855e-11	up	NC_050098.1	46466670	46470859	+	LOC103650032	protein_coding	K17212 bisdemethoxycurcumin synthase [EC:2.3.1.211] | (RefSeq) bisdemethoxycurcumin synthase (A)	ko00945: Stilbenoid, diarylheptanoid and gingerol biosynthesis; ko01110: Biosynthesis of secondary metabolites	bisdemethoxycurcumin synthase [Zea mays]	CUS_ORYSJ RecName: Full=Bisdemethoxycurcumin synthase; EC=2.3.1.211; AltName: Full=Curcuminoid synthase;	At5g13930	GO:0102452,bisdemethoxycurcumin synthase activity; GO:0042802,identical protein binding; GO:0016747,transferase activity, transferring acyl groups other than amino-acyl groups; GO:0009813,flavonoid biosynthetic process; GO:0030639,polyketide biosynthetic process; GO:0003674,molecular_function; GO:0003824,catalytic activity; GO:0016740,transferase activity; GO:0016746,transferase activity, transfe…	PF00195.19:Chalcone and stilbene synthases, N-terminal domain	--	--	--
LOC103652527	3.8	3.08	3.24	9.52	9.39	7.81	122	95	127	352	302	326	1.43002	5.88418e-14	1.14132e-11	up	NC_050098.1	210895753	210897398	-	LOC103652527	protein_coding	K20716 mitogen-activated protein kinase kinase kinase 17/18 | (RefSeq) mitogen-activated protein kinase kinase kinase 18 (A)	ko04016: MAPK signaling pathway - plant	mitogen-activated protein kinase kinase kinase 18 [Zea mays]	M3K17_ARATH RecName: Full=Mitogen-activated protein kinase kinase kinase 17 {ECO:0000303|PubMed:25720833}; EC=2.7.11.25 {ECO:0000250|UniProtKB:Q9ZVP5, ECO:0000255|PROSITE-ProRule:PRU00159};	At4g26890	GO:0005634,nucleus; GO:0005524,ATP binding; GO:0004709,MAP kinase kinase kinase activity; GO:0019901,protein kinase binding; GO:0106310,NA; GO:0004674,protein serine/threonine kinase activity; GO:0106311,NA; GO:0009738,abscisic acid-activated signaling pathway; GO:0009737,response to abscisic acid; GO:0006970,response to osmotic stress; GO:0007165,signal transduction; GO:0000166,nucleotide bindin…	PF00069.25:Protein kinase domain	--	--	--
LOC103652885	1.59	1.38	1.14	18.06	6.35	8.81	24	20	21	314	96	173	3.05931	6.25941e-14	1.20561e-11	up	NC_050099.1	16626084	16626857	-	LOC103652885	cysteine proteinase inhibitor 8	K13899 cystatin-C | (RefSeq) cysteine proteinase inhibitor 5-like (A)	--	cysteine proteinase inhibitor 8 [Zea mays]	CYT8_ORYSJ RecName: Full=Cysteine proteinase inhibitor 8; AltName: Full=Oryzacystatin VIII; Short=OC-VIII; AltName: Full=Oryzacystatin-8; Flags: Precursor;	At4g16500	GO:0005576,extracellular region; GO:0004869,cysteine-type endopeptidase inhibitor activity; GO:0006952,defense response; GO:0003674,molecular_function; GO:0004857,enzyme inhibitor activity; GO:0004866,endopeptidase inhibitor activity; GO:0061135,endopeptidase regulator activity; GO:0098772,molecular function regulator; GO:0030414,peptidase inhibitor activity; GO:0030234,enzyme regulator activity;…	PF16845.5:Aspartic acid proteinase inhibitor	--	--	--
LOC542299	28.71	27.97	25.31	49.13	77.8	72.6	520	487	560	1024	1410	1709	1.30507	6.40744e-14	1.22556e-11	up	NC_050102.1	169286807	169287734	-	LOC542299	stress-induced protein 1	K12173 BRCA1-A complex subunit BRE | (RefSeq) BRISC and BRCA1-A complex member 2 (A)	ko03440: Homologous recombination	zeamatin precursor [Zea mays]	ZEAM_MAIZE RecName: Full=Zeamatin; Flags: Precursor;	At4g11650	GO:0005576,extracellular region; GO:0006952,defense response; GO:0050832,defense response to fungus; GO:0031640,killing of cells of other organism; GO:0051841,positive regulation by host of cytolysis of symbiont cells; GO:0006508,proteolysis; GO:0090501,RNA phosphodiester bond hydrolysis; GO:0006950,response to stress; GO:0008150,biological_process; GO:0050896,response to stimulus; GO:0009605,res…	PF00314.17:Thaumatin family	--	--	--
LOC100192073	19.81	9.3	15.64	50.93	42.77	45.64	669	302	645	1979	1445	2003	1.66894	8.24695e-14	1.55579e-11	up	NC_050096.1	39067327	39069306	-	LOC100192073	uncharacterized LOC100192073	K14497 protein phosphatase 2C [EC:3.1.3.16] | (RefSeq) PP2C14; 2C-type protein phosphatase protein isoform X1 (A)	ko04016: MAPK signaling pathway - plant; ko04075: Plant hormone signal transduction	2C-type protein phosphatase protein isoform X1 [Zea mays]	P2C30_ORYSJ RecName: Full=Probable protein phosphatase 2C 30 {ECO:0000305}; Short=OsPP2C30 {ECO:0000303|PubMed:19021904}; EC=3.1.3.16 {ECO:0000305};	At1g07430	GO:0005829,cytosol; GO:0005634,nucleus; GO:0046872,metal ion binding; GO:0106306,NA; GO:0106307,NA; GO:0009738,abscisic acid-activated signaling pathway; GO:0009845,seed germination; GO:0090351,seedling development; GO:0003674,molecular_function; GO:0005488,binding; GO:0043167,ion binding; GO:0043169,cation binding; GO:0001101,response to acid chemical; GO:0007165,signal transduction; GO:0007154,…	PF00481.21:Protein phosphatase 2C	--	--	--
LOC100191821	9.73	6.87	7.32	22.28	20.67	17.51	271	184	249	714	576	634	1.36761	8.76919e-14	1.64306e-11	up	NC_050100.1	1357139	1360136	-	LOC100191821	uncharacterized LOC100191821	K20892 beta-arabinofuranosyltransferase [EC:2.4.2.-] | (RefSeq) beta-arabinofuranosyltransferase RAY1-like (A)	--	uncharacterized protein LOC100191821 [Zea mays]	Y4597_ARATH RecName: Full=Uncharacterized protein At4g15970;	At1g14590	--	PF03407.16:Nucleotide-diphospho-sugar transferase	--	--	--
LOC103629310	5.22	5.09	4.26	11.15	8.92	11.53	475	445	474	1168	812	1363	1.14449	1.03321e-13	1.92282e-11	up	NC_050101.1	53871126	53876628	-	LOC103629310	protein_coding	K01530 phospholipid-translocating ATPase [EC:7.6.2.1] | (RefSeq) phospholipid-transporting ATPase 10 (A)	--	phospholipid-transporting ATPase 10 [Zea mays]	ALA10_ARATH RecName: Full=Phospholipid-transporting ATPase 10 {ECO:0000303|PubMed:11402198}; Short=AtALA10 {ECO:0000303|PubMed:11402198}; EC=7.6.2.1 {ECO:0000305|PubMed:11402198}; AltName: Full=Aminophospholipid flippase 10 {ECO:0000303|PubMed:11402198};	At3g25610	GO:0016021,integral component of membrane; GO:0005886,plasma membrane; GO:0005524,ATP binding; GO:0140326,NA; GO:0140333,NA; GO:0000287,magnesium ion binding; GO:0090554,phosphatidylcholine-translocating ATPase activity; GO:0045332,phospholipid translocation; GO:1901703,protein localization involved in auxin polar transport; GO:0000166,nucleotide binding; GO:0003674,molecular_function; GO:0005488…	PF16212.5:Phospholipid-translocating P-type ATPase C-terminal	--	--	--
LOC100284565	2.26	1	0.89	6.29	7.07	9.66	54	23	26	173	169	300	2.5048	1.1785e-13	2.17849e-11	up	NC_050101.1	140662918	140667143	+	LOC100284565	uncharacterized LOC100284565	K20728 vegetative storage protein 2 | (RefSeq) vegetative storage protein 2-like (A)	ko04016: MAPK signaling pathway - plant	uncharacterized protein LOC100284565 precursor [Zea mays]	VSPA_SOYBN RecName: Full=Stem 28 kDa glycoprotein; AltName: Full=Vegetative storage protein A; Flags: Precursor;	At4g29270	GO:0045735,nutrient reservoir activity; GO:0003674,molecular_function	PF03767.14:HAD superfamily, subfamily IIIB (Acid phosphatase)	--	--	--
LOC100136880	9.4	7.76	6.51	20.24	17.02	17.23	545	433	461	1351	988	1299	1.23308	1.23029e-13	2.25906e-11	up	NC_050099.1	197889427	197893831	+	LOC100136880	respiratory burst oxidase-like protein D	K13447 respiratory burst oxidase [EC:1.6.3.- 1.11.1.-] | (RefSeq) rbohD; respiratory burst oxidase-like protein D (A)	ko04016: MAPK signaling pathway - plant; ko04626: Plant-pathogen interaction	respiratory burst oxidase4 [Zea mays]	RBOHC_SOLTU RecName: Full=Respiratory burst oxidase homolog protein C; EC=1.11.1.-; EC=1.6.3.-; AltName: Full=NADPH oxidase RBOHC; AltName: Full=StRBOHC;	At5g47910	GO:0016021,integral component of membrane; GO:0005886,plasma membrane; GO:0005509,calcium ion binding; GO:0016174,NAD(P)H oxidase activity; GO:0004601,peroxidase activity; GO:0003674,molecular_function; GO:0005488,binding; GO:0046872,metal ion binding; GO:0043167,ion binding; GO:0043169,cation binding; GO:0003824,catalytic activity; GO:0016491,oxidoreductase activity; GO:0016651,oxidoreductase ac…	PF08030.12:Ferric reductase NAD binding domain	--	--	--
LOC103647730	1.68	2.06	1.32	4.22	5.24	5.94	95	112	91	275	297	437	1.63644	1.36924e-13	2.49754e-11	up	NC_050097.1	210675764	210679285	-	LOC103647730	protein_coding	K24104 GPN-loop GTPase | (RefSeq) LOW QUALITY PROTEIN: uncharacterized protein LOC104799061 (A)	--	cysteine-rich receptor-like protein kinase 6 isoform X1 [Zea mays]	CRK6_ORYSJ RecName: Full=Cysteine-rich receptor-like protein kinase 6 {ECO:0000305}; Short=Cysteine-rich RLK6 {ECO:0000305}; EC=2.7.11.- {ECO:0000305}; Flags: Precursor;	At4g23160_2	GO:0016021,integral component of membrane; GO:0005886,plasma membrane; GO:0005524,ATP binding; GO:0004672,protein kinase activity; GO:0004674,protein serine/threonine kinase activity; GO:0042742,defense response to bacterium; GO:0006468,protein phosphorylation; GO:0000166,nucleotide binding; GO:0003674,molecular_function; GO:0005488,binding; GO:0008144,drug binding; GO:0017076,purine nucleotide b…	PF00069.25:Protein kinase domain	--	--	--
opr1	2.3	1.62	2.35	6.06	7.28	10.75	65	44	81	197	206	395	1.96232	1.46356e-13	2.65202e-11	up	NC_050104.1	8591344	8592884	-	opr1	12-oxophytodienoate reductase 1	K05894 12-oxophytodienoic acid reductase [EC:1.3.1.42] | (RefSeq) opr1; 12-oxo-phytodienoate reductase1 (A)	ko00592: alpha-Linolenic acid metabolism; ko01100: Metabolic pathways; ko01110: Biosynthesis of secondary metabolites	12-oxo-phytodienoic acid reductase 1 [Zea mays]	OPR1_ORYSJ RecName: Full=12-oxophytodienoate reductase 1; EC=1.3.1.42; AltName: Full=12-oxophytodienoate-10,11-reductase 1; Short=OPDA-reductase 1; Short=OsOPR1;	At1g76680	GO:0016629,12-oxophytodienoate reductase activity; GO:0010181,FMN binding; GO:0016491,oxidoreductase activity; GO:0006952,defense response; GO:0006633,fatty acid biosynthetic process; GO:0009695,jasmonic acid biosynthetic process; GO:0031408,oxylipin biosynthetic process; GO:0003674,molecular_function; GO:0003824,catalytic activity; GO:0016627,oxidoreductase activity, acting on the CH-CH group of…	PF00724.20:NADH:flavin oxidoreductase / NADH oxidase family	--	--	--
LOC100281053	24.53	18.39	19.88	44.96	39.77	47.25	487	351	482	1027	790	1219	1.09902	1.49061e-13	2.68339e-11	up	NC_050103.1	153510910	153511926	-	LOC100281053	uncharacterized LOC100281053	K03676 glutaredoxin 3 | (RefSeq) glutaredoxin-C9 (A)	--	uncharacterized protein LOC100281053 [Zea mays]	GRXS5_ORYSJ RecName: Full=Monothiol glutaredoxin-S5;	At1g28480	GO:0005737,cytoplasm; GO:0005634,nucleus; GO:0051537,2 iron, 2 sulfur cluster binding; GO:0046872,metal ion binding; GO:0015035,protein disulfide oxidoreductase activity; GO:0003674,molecular_function; GO:0005488,binding; GO:0048037,cofactor binding; GO:0051536,iron-sulfur cluster binding; GO:0051540,metal cluster binding; GO:0043167,ion binding; GO:0043169,cation binding; GO:0015036,disulfide ox…	PF00462.24:Glutaredoxin	--	--	--
LOC100281564	15.18	13.43	9.84	36.64	28.16	31.22	649	552	514	1803	1205	1735	1.35015	1.61821e-13	2.87551e-11	up	NC_050100.1	181157547	181160675	-	LOC100281564	peptide transporter PTR2	K14638 solute carrier family 15 (peptide/histidine transporter), member 3/4 | (RefSeq) hypothetical protein (A)	--	peptide transporter PTR2 [Zea mays]	PTR33_ARATH RecName: Full=Protein NRT1/ PTR FAMILY 6.4; Short=AtNPF6.4; AltName: Full=Nitrate transporter 1.3;	At3g21670	GO:0005829,cytosol; GO:0016021,integral component of membrane; GO:0015112,nitrate transmembrane transporter activity; GO:0015293,symporter activity; GO:0042128,nitrate assimilation; GO:0010167,response to nitrate; GO:0003674,molecular_function; GO:0005215,transporter activity; GO:0022857,transmembrane transporter activity; GO:0008509,anion transmembrane transporter activity; GO:0015075,ion transm…	PF00854.21:POT family	--	--	--
LOC100384222	33.63	28.48	25.63	101.9	66.47	66.14	898	731	836	3131	1776	2295	1.45051	1.84999e-13	3.2663e-11	up	NC_050102.1	126580081	126582140	-	LOC100384222	uncharacterized LOC100384222	K13464 jasmonate ZIM domain-containing protein | (RefSeq) umc1585; uncharacterized LOC100384222 (A)	ko04075: Plant hormone signal transduction	uncharacterized LOC100384222 [Zea mays]	TI10C_ORYSI RecName: Full=Protein TIFY 10c {ECO:0000305};	At1g74950	GO:0005829,cytosol; GO:0005634,nucleus; GO:0006952,defense response; GO:0006950,response to stress; GO:0008150,biological_process; GO:0050896,response to stimulus; GO:0005622,intracellular; GO:0005575,cellular_component; GO:0005623,cell; GO:0005737,cytoplasm; GO:0044424,intracellular part; GO:0044444,cytoplasmic part; GO:0044464,cell part; GO:0043231,intracellular membrane-bounded organelle; GO:0…	PF09425.10:Divergent CCT motif	Tify	TF	Tify
LOC100276191	17.84	12.76	15.95	70.09	40.72	39.63	391	269	427	1768	893	1129	1.72655	2.16608e-13	3.80003e-11	up	NC_050098.1	139336472	139337594	+	LOC100276191	uncharacterized LOC100276191	--	--	uncharacterized protein LOC100276191 precursor [Zea mays]	--	--	--	--	--	--	--
LOC103637798	7	6.14	4.31	16.67	13.98	16.31	198	167	149	543	396	600	1.46058	3.1101e-13	5.42162e-11	up	NC_050104.1	3479621	3481538	-	LOC103637798	anthranilate O-methyltransferase 3	K21485 anthranilate O-methyltransferase [EC:2.1.1.277] | (RefSeq) anthranilate O-methyltransferase 3 (A)	--	anthranilate O-methyltransferase 3 [Zea mays]	AAMT3_MAIZE RecName: Full=Anthranilate O-methyltransferase 3; EC=2.1.1.277; AltName: Full=Anthranilic acid methyltransferase 3; AltName: Full=Benzoate O-methyltransferase; EC=2.1.1.273; AltName: Full=O-methyltransferase 3; AltName: Full=Salicylate O-methyltransferas; EC=2.1.1.274;	At5g66430	GO:0080150,S-adenosyl-L-methionine:benzoic acid carboxyl methyl transferase activity; GO:0008757,S-adenosylmethionine-dependent methyltransferase activity; GO:0006952,defense response; GO:0032259,methylation; GO:0003674,molecular_function; GO:0003824,catalytic activity; GO:0008168,methyltransferase activity; GO:0008171,O-methyltransferase activity; GO:0016740,transferase activity; GO:0016741,tran…	PF03492.15:SAM dependent carboxyl methyltransferase	--	--	--
LOC100382061	13.92	11.4	13.19	23.15	29.33	26.15	381	300	441	729	803	930	1.05329	3.96297e-13	6.8649e-11	up	NC_050102.1	171922328	171923838	-	LOC100382061	uncharacterized LOC100382061	K16292 KDEL-tailed cysteine endopeptidase [EC:3.4.22.-] | (RefSeq) senescence-specific cysteine protease SAG39-like (A)	--	Cysteine proteinases superfamily protein [Zea mays]	BROM1_ANACO RecName: Full=Fruit bromelain; EC=3.4.22.33; AltName: Allergen=Ana c 2; Flags: Precursor;	At1g06260	GO:0008234,cysteine-type peptidase activity; GO:0003674,molecular_function; GO:0003824,catalytic activity; GO:0008233,peptidase activity; GO:0070011,peptidase activity, acting on L-amino acid peptides; GO:0016787,hydrolase activity; GO:0140096,catalytic activity, acting on a protein	PF00112.23:Papain family cysteine protease	--	--	--
LOC100275184	7.35	6.98	7.09	15.29	13.53	16.33	196	179	231	469	361	566	1.1025	4.85178e-13	8.30016e-11	up	NC_050096.1	72968907	72970272	-	LOC100275184	uncharacterized LOC100275184	--	--	uncharacterized protein LOC100275184 [Zea mays]	LBD41_ARATH RecName: Full=LOB domain-containing protein 41; AltName: Full=ASYMMETRIC LEAVES 2-like protein 38; Short=AS2-like protein 38;	At3g02550	GO:0071456,cellular response to hypoxia; GO:0010468,regulation of gene expression; GO:0006355,regulation of transcription, DNA-templated; GO:0001666,response to hypoxia; GO:0006950,response to stress; GO:0008150,biological_process; GO:0009628,response to abiotic stimulus; GO:0009987,cellular process; GO:0033554,cellular response to stress; GO:0070887,cellular response to chemical stimulus; GO:003…	PF03195.14:Lateral organ boundaries (LOB) domain	LOB	TF	LOB
LOC103640644	4.37	3.66	3.87	9.64	11.94	13.34	72	58	78	183	197	286	1.57828	5.18102e-13	8.80869e-11	up	NC_050096.1	181997095	181997939	-	LOC103640644	protein_coding	K12173 BRCA1-A complex subunit BRE | (RefSeq) BRISC and BRCA1-A complex member 2 (A)	ko03440: Homologous recombination	uncharacterized protein LOC100284970 precursor [Zea mays]	TLP_ORYSJ RecName: Full=Thaumatin-like protein; Flags: Precursor;	At4g11650	GO:0005576,extracellular region; GO:0006952,defense response; GO:0006950,response to stress; GO:0008150,biological_process; GO:0050896,response to stimulus; GO:0005575,cellular_component	PF00314.17:Thaumatin family	--	--	--
LOC103626026	0.84	0.45	0.44	7.4	2.24	4.58	33	17	21	335	88	234	3.08397	5.33051e-13	9.00725e-11	up	NC_050100.1	16020170	16022878	+	LOC103626026	protein_coding	K25060 cucurbitadienol 11-hydroxylase [EC:1.14.14.71] | (RefSeq) uncharacterized protein LOC101213710 (A)	--	cytochrome P450 87A3 [Zea mays]	C87A3_ORYSJ RecName: Full=Cytochrome P450 87A3; EC=1.14.-.-;	At1g12740	GO:0030659,cytoplasmic vesicle membrane; GO:0016021,integral component of membrane; GO:0020037,heme binding; GO:0005506,iron ion binding; GO:0004497,monooxygenase activity; GO:0016491,oxidoreductase activity; GO:0016705,oxidoreductase activity, acting on paired donors, with incorporation or reduction of molecular oxygen; GO:0016132,brassinosteroid biosynthetic process; GO:0010268,brassinosteroid …	PF00067.22:Cytochrome P450	--	--	--
LOC100191759	6.68	5.52	7.77	22.26	13.77	18.49	282	224	401	1082	582	1015	1.47788	6.73356e-13	1.13087e-10	up	NC_050096.1	199659873	199666844	-	LOC100191759	uncharacterized LOC100191759	K22390 acid phosphatase type 7 | (RefSeq) AY107847; uncharacterized protein LOC100191759 precursor (A)	--	putative inactive purple acid phosphatase 27 [Zea mays]	PPA27_ARATH RecName: Full=Probable inactive purple acid phosphatase 27; Flags: Precursor;	At1g13750	GO:0005576,extracellular region; GO:0003993,acid phosphatase activity; GO:0046872,metal ion binding; GO:0003674,molecular_function; GO:0003824,catalytic activity; GO:0016787,hydrolase activity; GO:0016788,hydrolase activity, acting on ester bonds; GO:0016791,phosphatase activity; GO:0042578,phosphoric ester hydrolase activity; GO:0005488,binding; GO:0043167,ion binding; GO:0043169,cation binding;…	PF17808.1:Fn3-like domain from Purple Acid Phosphatase	--	--	--
LOC107603303	0.14	0.97	0.47	184.16	36.8	41.25	2	13	8	2941	511	744	7.40755	7.50379e-13	1.24819e-10	up	NC_050099.1	3122142	3122967	+	LOC107603303	uncharacterized LOC107603303	--	--	unknown [Zea mays]	IBB3_WHEAT RecName: Full=Bowman-Birk type trypsin inhibitor; Short=WTI;	--	GO:0005576,extracellular region; GO:0004867,serine-type endopeptidase inhibitor activity; GO:0003674,molecular_function; GO:0004857,enzyme inhibitor activity; GO:0004866,endopeptidase inhibitor activity; GO:0061135,endopeptidase regulator activity; GO:0098772,molecular function regulator; GO:0030414,peptidase inhibitor activity; GO:0030234,enzyme regulator activity; GO:0061134,peptidase regulator…	--	--	--	--
LOC542585	0.09	0.03	0.19	1.53	1.48	4.06	3	1	8	62	52	186	4.51748	7.52278e-13	1.24819e-10	up	NC_050098.1	7530431	7532727	+	LOC542585	cytokinin oxidase 1	K00279 cytokinin dehydrogenase [EC:1.5.99.12] | (RefSeq) cko1; cytokinin dehydrogenase 1 precursor (A)	ko00908: Zeatin biosynthesis	cytokinin oxidase1 [Zea mays]	CKX1_MAIZE RecName: Full=Cytokinin dehydrogenase 1; EC=1.5.99.12; AltName: Full=Cytokinin oxidase 1; Short=CKO 1; Short=COX 1; AltName: Full=ZmCKX1; Flags: Precursor;	At4g29740	GO:0005615,extracellular space; GO:0019139,cytokinin dehydrogenase activity; GO:0071949,FAD binding; GO:0016491,oxidoreductase activity; GO:0009690,cytokinin metabolic process; GO:0003674,molecular_function; GO:0003824,catalytic activity; GO:0016645,oxidoreductase activity, acting on the CH-NH group of donors; GO:0000166,nucleotide binding; GO:0005488,binding; GO:0036094,small molecule binding; G…	PF09265.10:Cytokinin dehydrogenase 1, FAD and cytokinin binding	--	--	--
LOC100276388	2.49	1.71	0.69	8.58	7.53	11.13	65	43	22	258	197	378	2.51571	8.40371e-13	1.38601e-10	up	NC_050098.1	220999320	221000658	-	LOC100276388	uncharacterized LOC100276388	--	--	uncharacterized protein LOC100276388 [Zea mays]	--	At5g62770	--	PF07816.11:Protein of unknown function (DUF1645)	--	--	--
LOC103655019	0	0	0	4.11	5.5	8.47	0	0	0	61	71	142	8.82181	1.05881e-12	1.73589e-10	up	NC_050099.1	3136773	3137544	-	LOC103655019	protein_coding	--	--	Bowman-Birk type trypsin inhibitor [Zea mays]	IBB3_WHEAT RecName: Full=Bowman-Birk type trypsin inhibitor; Short=WTI;	--	GO:0005576,extracellular region; GO:0004867,serine-type endopeptidase inhibitor activity; GO:0003674,molecular_function; GO:0004857,enzyme inhibitor activity; GO:0004866,endopeptidase inhibitor activity; GO:0061135,endopeptidase regulator activity; GO:0098772,molecular function regulator; GO:0030414,peptidase inhibitor activity; GO:0030234,enzyme regulator activity; GO:0061134,peptidase regulator…	PF00228.20:Bowman-Birk serine protease inhibitor family	--	--	--
LOC100217183	5.28	4.77	5.61	11.63	11.91	11.01	144	125	187	365	325	390	1.16454	1.09129e-12	1.77855e-10	up	NC_050097.1	24668965	24673505	-	LOC100217183	uncharacterized LOC100217183	K15095 (+)-neomenthol dehydrogenase [EC:1.1.1.208] | (RefSeq) uncharacterized LOC100217183 (A)	ko00902: Monoterpenoid biosynthesis; ko01110: Biosynthesis of secondary metabolites	uncharacterized LOC100217183 isoform X1 [Zea mays]	SDR1_ARATH RecName: Full=(+)-neomenthol dehydrogenase {ECO:0000303|PubMed:18599651}; EC=1.1.1.- {ECO:0000269|PubMed:21169366}; EC=1.1.1.208 {ECO:0000269|PubMed:18599651}; AltName: Full=Menthone:neomenthol reductase; AltName: Full=Short-chain dehydrogenase/reductase 1; Short=AtSDR1;	At3g61220	GO:0005737,cytoplasm; GO:0016020,membrane; GO:0047501,(+)-neomenthol dehydrogenase activity; GO:0006952,defense response; GO:0003674,molecular_function; GO:0003824,catalytic activity; GO:0016491,oxidoreductase activity; GO:0016614,oxidoreductase activity, acting on CH-OH group of donors; GO:0016616,oxidoreductase activity, acting on the CH-OH group of donors, NAD or NADP as acceptor; GO:0006950,r…	PF00106.25:short chain dehydrogenase	--	--	--
LOC100384534	1.37	0.75	1.36	6.63	3.98	4.34	57	30	69	318	166	235	2.13423	1.10174e-12	1.78502e-10	up	NC_050097.1	17264771	17266905	-	LOC100384534	putative MATE efflux family protein	K03327 multidrug resistance protein, MATE family | (RefSeq) putative MATE efflux family protein (A)	--	putative MATE efflux family protein [Zea mays]	DTX49_ARATH RecName: Full=Protein DETOXIFICATION 49 {ECO:0000303|PubMed:11739388}; Short=AtDTX49 {ECO:0000303|PubMed:11739388}; AltName: Full=Multidrug and toxic compound extrusion protein 49 {ECO:0000305}; Short=MATE protein 49 {ECO:0000305}; AltName: Full=Protein NOVEL ION CARRIER 1 {ECO:0000303|Ref.1}; Short=Protein NIC1 {ECO:0000303|Ref.1};	At4g23030	GO:0016021,integral component of membrane; GO:0016020,membrane; GO:0015297,antiporter activity; GO:0022857,transmembrane transporter activity; GO:0042910,xenobiotic transmembrane transporter activity; GO:0003674,molecular_function; GO:0005215,transporter activity; GO:0015291,secondary active transmembrane transporter activity; GO:0022804,active transmembrane transporter activity; GO:0005575,cellu…	PF01554.18:MatE	--	--	--
LOC103629700	8.12	5.42	4.43	23.48	14.55	20.24	291	187	194	969	522	943	1.72938	1.12722e-12	1.81562e-10	up	NC_050101.1	106223582	106225581	+	LOC103629700	protein_coding	K18834 WRKY transcription factor 1 | (RefSeq) WRKY transcription factor 1 (A)	ko04626: Plant-pathogen interaction	WRKY transcription factor WRKY28 [Zea mays]	WRK28_ORYSJ RecName: Full=WRKY transcription factor WRKY28 {ECO:0000303|PubMed:15618416}; Short=OsWRKY28 {ECO:0000303|PubMed:15618416};	At1g80840	GO:0005634,nucleus; GO:0003700,DNA-binding transcription factor activity; GO:0043565,sequence-specific DNA binding; GO:0006952,defense response; GO:0045892,negative regulation of transcription, DNA-templated; GO:1905034,regulation of antifungal innate immune response; GO:0010200,response to chitin; GO:0009620,response to fungus; GO:0140110,transcription regulator activity; GO:0003674,molecular_fu…	PF03106.15:WRKY DNA -binding domain	WRKY	TF	WRKY
LOC100191976	41.26	24.64	33.36	70.43	81.22	79.32	728	418	719	1430	1434	1819	1.24489	1.18601e-12	1.8992e-10	up	NC_050101.1	172942154	172943057	-	LOC100191976	uncharacterized LOC100191976	--	--	uncharacterized protein LOC100191976 precursor [Zea mays]	GL814_ORYSJ RecName: Full=Germin-like protein 8-14; AltName: Full=Germin-like protein 1; AltName: Full=Germin-like protein 5; Short=OsGER5; Flags: Precursor;	At1g72610	GO:0048046,apoplast; GO:0005618,cell wall; GO:0030145,manganese ion binding; GO:0003674,molecular_function; GO:0005488,binding; GO:0046872,metal ion binding; GO:0043167,ion binding; GO:0043169,cation binding; GO:0046914,transition metal ion binding; GO:0005575,cellular_component; GO:0005576,extracellular region; GO:0005623,cell; GO:0030312,external encapsulating structure; GO:0044464,cell part; G…	PF00190.22:Cupin	--	--	--
LOC100275925	12.39	12.89	8.51	29.38	24.68	29.52	261	261	219	712	520	808	1.33576	1.21416e-12	1.93305e-10	up	NC_050096.1	19471043	19472121	+	LOC100275925	uncharacterized LOC100275925	--	--	uncharacterized protein LOC100275925 [Zea mays]	--	--	--	PF05340.12:Protein of unknown function (DUF740)	--	--	--
LOC100279819	0.14	0.06	0.27	2.42	1.2	3.88	5	2	12	100	43	181	3.97631	1.84067e-12	2.91365e-10	up	NC_050097.1	219980819	219982759	+	LOC100279819	putative cytochrome P450 superfamily protein	K20660 cytochrome P450 family 709 | (RefSeq) putative cytochrome P450 superfamily protein (A)	--	putative cytochrome P450 superfamily protein [Zea mays]	C70B2_ARATH RecName: Full=Cytochrome P450 709B2 {ECO:0000305}; EC=1.14.-.- {ECO:0000305};	At2g46950	GO:0005829,cytosol; GO:0016021,integral component of membrane; GO:0020037,heme binding; GO:0005506,iron ion binding; GO:0004497,monooxygenase activity; GO:0016705,oxidoreductase activity, acting on paired donors, with incorporation or reduction of molecular oxygen; GO:0003674,molecular_function; GO:0005488,binding; GO:0046906,tetrapyrrole binding; GO:0048037,cofactor binding; GO:0097159,organic c…	PF00067.22:Cytochrome P450	--	--	--
LOC100280987	2.38	1.72	1.85	6.8	5.36	7.36	59	41	56	194	133	237	1.74443	1.87921e-12	2.95766e-10	up	NC_050099.1	76342543	76343812	+	LOC100280987	uncharacterized LOC100280987	K20854 hydroxyproline O-galactosyltransferase HPGT [EC:2.4.1.-] | (RefSeq) hydroxyproline O-galactosyltransferase HPGT1 (A)	--	WRKY69 - superfamily of TFs having WRKY and zinc finger domains [Zea mays]	WRK19_ORYSJ RecName: Full=Transcription factor WRKY19 {ECO:0000305}; Short=OsWRKY19 {ECO:0000303|PubMed:15047897}; AltName: Full=WRKY transcription factor 19 {ECO:0000305};	At4g23810	GO:0005634,nucleus; GO:0003700,DNA-binding transcription factor activity; GO:0000976,transcription regulatory region sequence-specific DNA binding; GO:0006952,defense response; GO:0140110,transcription regulator activity; GO:0003674,molecular_function; GO:0001067,regulatory region nucleic acid binding; GO:0003676,nucleic acid binding; GO:0003677,DNA binding; GO:0003690,double-stranded DNA binding…	PF03106.15:WRKY DNA -binding domain	WRKY	TF	WRKY
LOC100273022	4.27	2.84	2.97	8.14	7.52	9.94	239	153	203	524	421	723	1.37166	1.95328e-12	3.05677e-10	up	NC_050097.1	239105216	239108081	-	LOC100273022	uncharacterized LOC100273022	K01180 endo-1,3(4)-beta-glucanase [EC:3.2.1.6] | (RefSeq) uncharacterized protein LOC111487562 (A)	--	receptor-like protein kinase 4 [Zea mays]	Y2913_ARATH RecName: Full=G-type lectin S-receptor-like serine/threonine-protein kinase At2g19130; EC=2.7.11.1; Flags: Precursor;	At2g19130	GO:0016021,integral component of membrane; GO:0005886,plasma membrane; GO:0005524,ATP binding; GO:0005516,calmodulin binding; GO:0030246,carbohydrate binding; GO:0106310,NA; GO:0004674,protein serine/threonine kinase activity; GO:0106311,NA; GO:0048544,recognition of pollen; GO:0000166,nucleotide binding; GO:0003674,molecular_function; GO:0005488,binding; GO:0008144,drug binding; GO:0017076,purin…	PF00069.25:Protein kinase domain	--	--	--
LOC103644182	0.32	0.11	0.12	5.65	1.8	2.27	9	3	4	181	50	82	4.19025	1.99756e-12	3.10841e-10	up	NC_050096.1	295016354	295018405	-	LOC103644182	indole-3-glycerol phosphate lyase%2C chloroplastic-like	K13222 indole-3-glycerol-phosphate lyase [EC:4.1.2.8] | (RefSeq) indole-3-glycerol phosphate lyase, chloroplastic-like (A)	ko00402: Benzoxazinoid biosynthesis; ko01100: Metabolic pathways	indole-3-glycerol phosphate lyase, chloroplastic-like [Zea mays]	TRPA_MAIZE RecName: Full=Indole-3-glycerol phosphate lyase, chloroplastic; EC=4.1.2.8; AltName: Full=Benzoxazineless 1; AltName: Full=Indole synthase; AltName: Full=Tryptophan synthase alpha chain; EC=4.2.1.20; Flags: Precursor;	At4g02610	GO:0009507,chloroplast; GO:0005829,cytosol; GO:0033984,indole-3-glycerol-phosphate lyase activity; GO:0004834,tryptophan synthase activity; GO:0000162,tryptophan biosynthetic process; GO:0003674,molecular_function; GO:0003824,catalytic activity; GO:0016829,lyase activity; GO:0016830,carbon-carbon lyase activity; GO:0016832,aldehyde-lyase activity; GO:0016835,carbon-oxygen lyase activity; GO:00168…	PF00290.20:Tryptophan synthase alpha chain	--	--	--
LOC100284433	34.68	19.82	26.39	78.9	62.17	66.33	597	328	555	1563	1071	1484	1.38893	2.02369e-12	3.13137e-10	up	NC_050104.1	156711115	156711996	-	LOC100284433	uncharacterized LOC100284433	K13464 jasmonate ZIM domain-containing protein | (RefSeq) ZIM4; ZIM motif family protein (A)	ko04075: Plant hormone signal transduction	ZIM motif family protein [Zea mays]	TI11B_ORYSJ RecName: Full=Protein TIFY 11b {ECO:0000305}; Short=OsTIFY11b {ECO:0000303|PubMed:19618278}; AltName: Full=Jasmonate ZIM domain-containing protein 10 {ECO:0000305}; Short=OsJAZ10 {ECO:0000303|PubMed:19618278}; AltName: Full=OsJAZ4 {ECO:0000303|PubMed:23320078};	At1g19180	GO:0005634,nucleus; GO:0031347,regulation of defense response; GO:2000022,regulation of jasmonic acid mediated signaling pathway; GO:0009611,response to wounding; GO:0006952,defense response; GO:0006950,response to stress; GO:0008150,biological_process; GO:0048583,regulation of response to stimulus; GO:0050789,regulation of biological process; GO:0050896,response to stimulus; GO:0065007,biologica…	PF06200.14:tify domain	Tify	TF	Tify
LOC100279536	3.2	1.84	1.88	10.36	6.65	7.64	114	63	82	425	237	354	1.86757	2.92045e-12	4.48222e-10	up	NC_050103.1	173687433	173689371	-	LOC100279536	putative cytochrome P450 superfamily protein	K20620 fatty acid hydroxylase | (RefSeq) isoflavone 2'-hydroxylase-like (A)	--	putative cytochrome P450 superfamily protein [Zea mays]	CYQ32_CATRO RecName: Full=Cytochrome P450 81Q32 {ECO:0000303|PubMed:24710322}; Short=CrCYP81Q32 {ECO:0000303|PubMed:24710322}; EC=1.14.-.- {ECO:0000305};	At4g37360	GO:0016021,integral component of membrane; GO:0020037,heme binding; GO:0005506,iron ion binding; GO:0004497,monooxygenase activity; GO:0016705,oxidoreductase activity, acting on paired donors, with incorporation or reduction of molecular oxygen; GO:0003674,molecular_function; GO:0005488,binding; GO:0046906,tetrapyrrole binding; GO:0048037,cofactor binding; GO:0097159,organic cyclic compound bindi…	PF00067.22:Cytochrome P450	--	--	--
LOC103633049	30.2	21.42	21.35	54.02	47.87	55.04	616	420	532	1268	977	1459	1.13305	2.92924e-12	4.48222e-10	up	NC_050102.1	147261644	147262688	-	LOC103633049	protein_coding	K09286 EREBP-like factor | (RefSeq) dehydration-responsive element-binding protein 1B-like (A)	--	dehydration-responsive element-binding protein 1A [Zea mays]	DRE1A_ORYSI RecName: Full=Dehydration-responsive element-binding protein 1A; Short=Protein DREB1A; AltName: Full=Protein C-repeat-binding factor 3; Short=rCBF3;	At4g25470	GO:0005634,nucleus; GO:0003677,DNA binding; GO:0003700,DNA-binding transcription factor activity; GO:0003674,molecular_function; GO:0003676,nucleic acid binding; GO:0005488,binding; GO:0097159,organic cyclic compound binding; GO:1901363,heterocyclic compound binding; GO:0140110,transcription regulator activity; GO:0005622,intracellular; GO:0005575,cellular_component; GO:0005623,cell; GO:0043231,i…	PF00847.20:AP2 domain	AP2/ERF-ERF	TF	AP2/ERF->AP2/ERF-ERF
LOC103641187	4.55	4.34	4.33	21.37	11.89	10.92	179	164	208	967	468	558	1.775	3.32862e-12	5.06521e-10	up	NC_050105.1	84748128	84750713	-	LOC103641187	(E)-beta-farnesene synthase-like	K15803 (-)-germacrene D synthase [EC:4.2.3.75] | (RefSeq) beta-sesquiphellandrene synthase (A)	ko00909: Sesquiterpenoid and triterpenoid biosynthesis	(E)-beta-farnesene synthase-like isoform X1 [Zea mays]	TS23M_MAIZE RecName: Full=(E)-beta-caryophyllene synthase {ECO:0000250|UniProtKB:B2C4D0}; EC=4.2.3.57 {ECO:0000250|UniProtKB:B2C4D0}; AltName: Full=Terpene synthase 23 {ECO:0000250|UniProtKB:B2C4D0};	At5g23960	GO:0005737,cytoplasm; GO:0080016,(-)-E-beta-caryophyllene synthase activity; GO:0000287,magnesium ion binding; GO:0006952,defense response; GO:0016114,terpenoid biosynthetic process; GO:0003674,molecular_function; GO:0003824,catalytic activity; GO:0009975,cyclase activity; GO:0010333,terpene synthase activity; GO:0010334,sesquiterpene synthase activity; GO:0016829,lyase activity; GO:0016835,carbo…	PF03936.16:Terpene synthase family, metal binding domain	--	--	--
lox6	83.56	60.49	57.54	146.73	124.9	155.4	4645	3233	3907	9386	6947	11227	1.10972	3.43172e-12	5.19339e-10	up	NC_050097.1	4413063	4416653	+	lox6	linoleate 9S-lipoxygenase6	K15718 linoleate 9S-lipoxygenase [EC:1.13.11.58] | (RefSeq) lox6; linoleate 9S-lipoxygenase6 (A)	ko00591: Linoleic acid metabolism	lipoxygenase 6 [Zea mays]	LOX15_SOLTU RecName: Full=Probable linoleate 9S-lipoxygenase 5; EC=1.13.11.58; AltName: Full=Leaf lipoxygenase;	At3g22400	GO:0005737,cytoplasm; GO:1990136,linoleate 9S-lipoxygenase activity; GO:0046872,metal ion binding; GO:0016702,oxidoreductase activity, acting on single donors with incorporation of molecular oxygen, incorporation of two atoms of oxygen; GO:0006633,fatty acid biosynthetic process; GO:0034440,lipid oxidation; GO:0031408,oxylipin biosynthetic process; GO:0003674,molecular_function; GO:0003824,cataly…	PF00305.19:Lipoxygenase	--	--	--
LOC100274036	1.95	1.62	1.69	5.67	4.43	5.23	65	52	69	218	148	227	1.57391	3.5551e-12	5.35072e-10	up	NC_050096.1	51297903	51300160	-	LOC100274036	uncharacterized LOC100274036	K09422 transcription factor MYB, plant | (RefSeq) putative MYB DNA-binding domain superfamily protein (A)	--	putative MYB DNA-binding domain superfamily protein [Zea mays]	MYB2_ORYSJ RecName: Full=Transcription factor MYB2 {ECO:0000305}; AltName: Full=Myb-related protein 2 {ECO:0000305}; Short=OsMYB2 {ECO:0000303|PubMed:22301384};	At5g49620	GO:0005634,nucleus; GO:0003700,DNA-binding transcription factor activity; GO:0043565,sequence-specific DNA binding; GO:1901002,positive regulation of response to salt stress; GO:1902584,positive regulation of response to water deprivation; GO:0045893,positive regulation of transcription, DNA-templated; GO:0006355,regulation of transcription, DNA-templated; GO:0009409,response to cold; GO:0140110,…	PF00249.31:Myb-like DNA-binding domain	MYB	TF	MYB->MYB
LOC103652814	21.45	16.95	28.21	58.16	46.59	62.71	358	272	575	1117	778	1360	1.35494	3.81949e-12	5.71741e-10	up	NC_050099.1	10736279	10737228	+	LOC103652814	protein_coding	--	--	barwin [Zea mays]	BARW_HORVU RecName: Full=Barwin;	At3g04720	GO:0030246,carbohydrate binding; GO:0004540,ribonuclease activity; GO:0042742,defense response to bacterium; GO:0050832,defense response to fungus; GO:0003674,molecular_function; GO:0005488,binding; GO:0003824,catalytic activity; GO:0004518,nuclease activity; GO:0016787,hydrolase activity; GO:0016788,hydrolase activity, acting on ester bonds; GO:0140098,catalytic activity, acting on RNA; GO:00069…	PF00967.17:Barwin family	--	--	--
LOC100274117	3.08	1.97	2.04	7.32	6.87	7.18	78	48	63	213	174	236	1.62173	4.50879e-12	6.71274e-10	up	NC_050104.1	155840924	155842219	+	LOC100274117	uncharacterized LOC100274117	K09286 EREBP-like factor | (RefSeq) EREB71; putative AP2/EREBP transcription factor superfamily protein (A)	--	putative AP2/EREBP transcription factor superfamily protein [Zea mays]	ERF60_ARATH RecName: Full=Ethylene-responsive transcription factor ERF060;	At4g39780	GO:0005634,nucleus; GO:0003700,DNA-binding transcription factor activity; GO:0043565,sequence-specific DNA binding; GO:0000976,transcription regulatory region sequence-specific DNA binding; GO:0009873,ethylene-activated signaling pathway; GO:0140110,transcription regulator activity; GO:0003674,molecular_function; GO:0003676,nucleic acid binding; GO:0003677,DNA binding; GO:0005488,binding; GO:0097…	PF00847.20:AP2 domain	AP2/ERF-ERF	TF	AP2/ERF->AP2/ERF-ERF
LOC100191690	9.56	7.96	7.21	15.13	17.69	18.51	331	265	305	603	613	833	1.08001	4.57763e-12	6.76033e-10	up	NC_050096.1	213044130	213046645	+	LOC100191690	putative protein kinase superfamily protein	K00924 kinase [EC:2.7.1.-] | (RefSeq) probable receptor-like protein kinase At3g55450 isoform X1 (A)	--	putative protein kinase superfamily protein [Zea mays]	RIPK_ARATH RecName: Full=Serine/threonine-protein kinase RIPK {ECO:0000305}; EC=2.7.11.1 {ECO:0000305|PubMed:21320696}; AltName: Full=ACIK1A/PBL14; AltName: Full=ACRE protein ortholog 264A {ECO:0000305}; Short=AtACRE264a {ECO:0000303|PubMed:15181213}; AltName: Full=PBS1-like protein 14 {ECO:0000303|PubMed:20413097}; AltName: Full=RPM1-induced protein kinase {ECO:0000303|PubMed:21320696};	At2g05940	GO:0005886,plasma membrane; GO:0005524,ATP binding; GO:0106310,NA; GO:0004674,protein serine/threonine kinase activity; GO:0106311,NA; GO:0042742,defense response to bacterium; GO:0006468,protein phosphorylation; GO:0000166,nucleotide binding; GO:0003674,molecular_function; GO:0005488,binding; GO:0008144,drug binding; GO:0017076,purine nucleotide binding; GO:0030554,adenyl nucleotide binding; GO:…	PF07714.17:Protein tyrosine kinase	--	--	--
LOC103636168	0.61	1.25	1.17	3.5	3.9	5.9	24	47	56	158	153	301	2.15348	5.4008e-12	7.91246e-10	up	NC_050096.1	71292503	71296810	-	LOC103636168	protein_coding	K00924 kinase [EC:2.7.1.-] | (RefSeq) probable receptor-like protein kinase At3g55450 isoform X1 (A)	--	serine/threonine-protein kinase RIPK [Zea mays]	RIPK_ARATH RecName: Full=Serine/threonine-protein kinase RIPK {ECO:0000305}; EC=2.7.11.1 {ECO:0000305|PubMed:21320696}; AltName: Full=ACIK1A/PBL14; AltName: Full=ACRE protein ortholog 264A {ECO:0000305}; Short=AtACRE264a {ECO:0000303|PubMed:15181213}; AltName: Full=PBS1-like protein 14 {ECO:0000303|PubMed:20413097}; AltName: Full=RPM1-induced protein kinase {ECO:0000303|PubMed:21320696};	At2g05940	GO:0005886,plasma membrane; GO:0005524,ATP binding; GO:0106310,NA; GO:0004674,protein serine/threonine kinase activity; GO:0106311,NA; GO:0042742,defense response to bacterium; GO:0006468,protein phosphorylation; GO:0000166,nucleotide binding; GO:0003674,molecular_function; GO:0005488,binding; GO:0008144,drug binding; GO:0017076,purine nucleotide binding; GO:0030554,adenyl nucleotide binding; GO:…	PF07714.17:Protein tyrosine kinase	--	--	--
LOC541995	1.89	4.16	5.28	0.58	0.67	0.39	71	150	242	25	25	19	-2.77922	5.86581e-12	8.54825e-10	down	NC_050101.1	104863680	104866772	-	LOC541995	SBP-domain protein 3	K13415 protein brassinosteroid insensitive 1 [EC:2.7.10.1 2.7.11.1] | (RefSeq) uncharacterized protein LOC103413440 isoform X1 (A)	ko04075: Plant hormone signal transduction	SBP-domain protein 3 [Zea mays]	SPL10_ORYSI RecName: Full=Squamosa promoter-binding-like protein 10;	At5g43270	GO:0005634,nucleus; GO:0003677,DNA binding; GO:0046872,metal ion binding; GO:0003674,molecular_function; GO:0003676,nucleic acid binding; GO:0005488,binding; GO:0097159,organic cyclic compound binding; GO:1901363,heterocyclic compound binding; GO:0043167,ion binding; GO:0043169,cation binding; GO:0005622,intracellular; GO:0005575,cellular_component; GO:0005623,cell; GO:0043231,intracellular membr…	PF03110.14:SBP domain	SBP	TF	SBP
LOC100283680	14.53	11.2	8.69	32.03	24.42	31.66	386	286	282	979	649	1093	1.38564	5.9964e-12	8.69258e-10	up	NC_050102.1	179017039	179018399	-	LOC100283680	uncharacterized LOC100283680	K14493 gibberellin receptor GID1 [EC:3.-.-.-] | (RefSeq) GID1a-1; hypothetical protein (A)	ko04075: Plant hormone signal transduction	uncharacterized protein LOC100283680 [Zea mays]	CXE18_ARATH RecName: Full=Probable carboxylesterase 18; AltName: Full=AtCXE18; EC=3.1.1.1;	At5g23530	GO:0052689,carboxylic ester hydrolase activity; GO:0016787,hydrolase activity; GO:0080030,methyl indole-3-acetate esterase activity; GO:0009860,pollen tube growth; GO:0003674,molecular_function; GO:0003824,catalytic activity; GO:0016788,hydrolase activity, acting on ester bonds; GO:0000003,reproduction; GO:0000902,cell morphogenesis; GO:0000904,cell morphogenesis involved in differentiation; GO:0…	PF07859.13:alpha/beta hydrolase fold	--	--	--
LOC100284979	32	21.72	18.14	71.94	55.63	63.29	426	278	295	1102	741	1095	1.44012	6.1145e-12	8.81736e-10	up	NC_050096.1	250545695	250546376	+	LOC100284979	uncharacterized LOC100284979	K13464 jasmonate ZIM domain-containing protein | (RefSeq) ZIM motif family protein (A)	ko04075: Plant hormone signal transduction	ZIM motif family protein [Zea mays]	TI11E_ORYSI RecName: Full=Protein TIFY 11e {ECO:0000305};	--	--	PF06200.14:tify domain	Tify	TF	Tify
LOC541814	8.87	6.61	5.93	18.34	18.62	15.78	190	136	155	452	399	439	1.33123	7.3595e-12	1.05574e-09	up	NC_050102.1	171890880	171891976	-	LOC541814	ribosome-inactivating protein	K10523 speckle-type POZ protein | (RefSeq) protein synthesis inhibitor II (A)	--	ribosome-inactivating protein2 [Zea mays]	RIP9_MAIZE RecName: Full=Ribosome-inactivating protein 9; EC=3.2.2.22; AltName: Full=B-32 protein; AltName: Full=rRNA N-glycosidase;	--	GO:0005737,cytoplasm; GO:0030598,rRNA N-glycosylase activity; GO:0090729,toxin activity; GO:0006952,defense response; GO:0017148,negative regulation of translation; GO:0003674,molecular_function; GO:0003824,catalytic activity; GO:0016787,hydrolase activity; GO:0016798,hydrolase activity, acting on glycosyl bonds; GO:0016799,hydrolase activity, hydrolyzing N-glycosyl compounds; GO:0030597,RNA glyc…	PF00161.19:Ribosome inactivating protein	--	--	--
LOC103626464	1.4	2.29	1.43	7.22	6.98	4.92	40	63	50	238	200	183	1.93443	7.50596e-12	1.07117e-09	up	NC_050100.1	64559613	64561284	-	LOC103626464	protein_coding	K10691 E3 ubiquitin-protein ligase UBR4 [EC:2.3.2.27] | (RefSeq) auxin transport protein BIG (A)	--	GDSL esterase/lipase [Zea mays]	GDL87_ARATH RecName: Full=GDSL esterase/lipase At5g55050; EC=3.1.1.-; AltName: Full=Extracellular lipase At5g55050; Flags: Precursor;	At5g55050	GO:0005576,extracellular region; GO:0009536,plastid; GO:0016298,lipase activity; GO:0016042,lipid catabolic process; GO:0003674,molecular_function; GO:0003824,catalytic activity; GO:0016787,hydrolase activity; GO:0016788,hydrolase activity, acting on ester bonds; GO:0008152,metabolic process; GO:0006629,lipid metabolic process; GO:0008150,biological_process; GO:0009056,catabolic process; GO:00442…	PF00657.22:GDSL-like Lipase/Acylhydrolase	--	--	--
LOC100281430	0.85	0.44	0.55	2.21	3.09	2.84	34	17	27	102	124	148	2.17141	7.77602e-12	1.104e-09	up	NC_050101.1	164456124	164459190	-	LOC100281430	uncharacterized LOC100281430	K13424 WRKY transcription factor 33 | (RefSeq) WRKY70 - superfamily of TFs having WRKY and zinc finger domains (A)	ko04016: MAPK signaling pathway - plant; ko04626: Plant-pathogen interaction	Putative WRKY DNA-binding domain superfamily protein [Zea mays]	WRK24_ORYSJ RecName: Full=WRKY transcription factor WRKY24 {ECO:0000303|PubMed:15047897}; Short=OsWRKY24 {ECO:0000303|PubMed:15047897};	At2g38470	GO:0005634,nucleus; GO:0003700,DNA-binding transcription factor activity; GO:0043565,sequence-specific DNA binding; GO:0009738,abscisic acid-activated signaling pathway; GO:0009740,gibberellic acid mediated signaling pathway; GO:0009788,negative regulation of abscisic acid-activated signaling pathway; GO:0009938,negative regulation of gibberellic acid mediated signaling pathway; GO:0045893,positi…	PF03106.15:WRKY DNA -binding domain	WRKY	TF	WRKY
LOC100273438	1.27	0.65	1.27	3.99	3.78	4.49	41	20	50	148	122	188	1.96179	8.05294e-12	1.13745e-09	up	NC_050097.1	342875	344526	-	LOC100273438	uncharacterized LOC100273438	K10260 F-box and WD-40 domain protein 7 | (RefSeq) WD40 repeat protein (A)	ko04120: Ubiquitin mediated proteolysis	uncharacterized protein LOC100273438 [Zea mays]	PUB23_ARATH RecName: Full=E3 ubiquitin-protein ligase PUB23; EC=2.3.2.27; AltName: Full=Plant U-box protein 23; AltName: Full=RING-type E3 ubiquitin transferase PUB23 {ECO:0000305}; AltName: Full=U-box domain-containing protein 23;	At2g35930	GO:0005829,cytosol; GO:0004842,ubiquitin-protein transferase activity; GO:0006952,defense response; GO:0051865,protein autoubiquitination; GO:0016567,protein ubiquitination; GO:0002679,respiratory burst involved in defense response; GO:0010200,response to chitin; GO:0009414,response to water deprivation; GO:0003674,molecular_function; GO:0003824,catalytic activity; GO:0016740,transferase activity…	PF04564.15:U-box domain	--	--	--
ts1	5.82	4.87	5.28	20.36	10.52	14.37	378	304	419	1522	684	1213	1.53483	8.39197e-12	1.17929e-09	up	NC_050097.1	47030574	47035050	-	ts1	tasselseed1	K00454 lipoxygenase [EC:1.13.11.12] | (RefSeq) ts1; linoleate 13S-lipoxygenase8 (A)	ko00591: Linoleic acid metabolism; ko00592: alpha-Linolenic acid metabolism; ko01100: Metabolic pathways; ko01110: Biosynthesis of secondary metabolites	tassel seed 1 isoform X1 [Zea mays]	LOX5_ORYSJ RecName: Full=Putative lipoxygenase 5; EC=1.13.11.12;	At1g17420	GO:0016165,linoleate 13S-lipoxygenase activity; GO:0046872,metal ion binding; GO:0016702,oxidoreductase activity, acting on single donors with incorporation of molecular oxygen, incorporation of two atoms of oxygen; GO:0006633,fatty acid biosynthetic process; GO:0034440,lipid oxidation; GO:0031408,oxylipin biosynthetic process; GO:0003674,molecular_function; GO:0003824,catalytic activity; GO:0016…	PF00305.19:Lipoxygenase	--	--	--
LOC100282831	75.8	108.46	78.52	226.26	165.59	283.03	2092	2878	2647	7186	4573	10152	1.38217	8.49614e-12	1.18786e-09	up	NC_050097.1	237500181	237501808	-	LOC100282831	1-aminocyclopropane-1-carboxylate oxidase	K13229 2,4-dihydroxy-1,4-benzoxazin-3-one-glucoside dioxygenase [EC:1.14.11.59] | (RefSeq) bx6; DIBOA-glucoside dioxygenase BX6 (A)	ko00402: Benzoxazinoid biosynthesis	1-aminocyclopropane-1-carboxylate oxidase [Zea mays]	BX6_MAIZE RecName: Full=DIBOA-glucoside dioxygenase BX6; EC=1.14.11.59 {ECO:0000269|PubMed:18192444}; AltName: Full=2,4-dihydroxy-1,4-benzoxazin-3-one-glucoside dioxygenase; AltName: Full=2-oxoglutarate-dependent dioxygenase BX6; AltName: Full=Protein BENZOXAZINONE SYNTHESIS 6;	At1g03400	GO:0005737,cytoplasm; GO:0016706,oxidoreductase activity, acting on paired donors, with incorporation or reduction of molecular oxygen, 2-oxoglutarate as one donor, and incorporation of one atom each of oxygen into both donors; GO:0102717,DIMBOA-glucoside oxygenase activity; GO:0046872,metal ion binding; GO:0003674,molecular_function; GO:0003824,catalytic activity; GO:0016491,oxidoreductase activ…	PF03171.20:2OG-Fe(II) oxygenase superfamily	--	--	--
LOC100281373	0.56	0.38	0.57	6.47	2.96	2.43	17	11	21	224	89	95	2.99873	9.11597e-12	1.26809e-09	up	NC_050100.1	38020375	38022224	+	LOC100281373	uncharacterized LOC100281373	K01206 alpha-L-fucosidase [EC:3.2.1.51] | (RefSeq) hypothetical protein (A)	ko00511: Other glycan degradation	esterase isoform X1 [Zea mays]	GDL8_ARATH RecName: Full=GDSL esterase/lipase At1g28590; EC=3.1.1.-; AltName: Full=Extracellular lipase At1g28590; Flags: Precursor;	At1g28590	GO:0005576,extracellular region; GO:0016788,hydrolase activity, acting on ester bonds; GO:0016042,lipid catabolic process; GO:0003674,molecular_function; GO:0003824,catalytic activity; GO:0016787,hydrolase activity; GO:0008152,metabolic process; GO:0006629,lipid metabolic process; GO:0008150,biological_process; GO:0009056,catabolic process; GO:0044238,primary metabolic process; GO:0071704,organic…	PF00657.22:GDSL-like Lipase/Acylhydrolase	--	--	--
LOC100277555	1.86	1.39	1.33	5.7	5.39	6.65	32	23	28	113	93	149	1.98792	9.55132e-12	1.32197e-09	up	NC_050098.1	127563372	127564383	-	LOC100277555	uncharacterized LOC100277555	--	--	uncharacterized protein LOC100277555 [Zea mays]	--	--	--	--	--	--	--
LOC100384376	5.47	2.8	2.77	12.34	10.27	13.57	191	94	118	496	359	616	1.74435	1.05119e-11	1.44764e-09	up	NC_050099.1	214323260	214325760	-	LOC100384376	uncharacterized LOC100384376	K00521 ferric-chelate reductase [EC:1.16.1.7] | (RefSeq) ferric reduction oxidase 7, chloroplastic-like (A)	--	putative NAC domain transcription factor superfamily protein [Zea mays]	NAC71_ORYSJ RecName: Full=NAC domain-containing protein 71 {ECO:0000303|PubMed:15029955}; Short=ONAC071 {ECO:0000303|PubMed:15029955}; AltName: Full=OsNAC5 {ECO:0000303|PubMed:10660065};	At5g63790	GO:0005634,nucleus; GO:0003677,DNA binding; GO:1901002,positive regulation of response to salt stress; GO:0045893,positive regulation of transcription, DNA-templated; GO:0003674,molecular_function; GO:0003676,nucleic acid binding; GO:0005488,binding; GO:0097159,organic cyclic compound binding; GO:1901363,heterocyclic compound binding; GO:0006950,response to stress; GO:0006970,response to osmotic …	PF02365.15:No apical meristem (NAM) protein	NAC	TF	NAC
LOC100279598	4.49	2.93	2.99	10.77	8.08	14.61	145	91	118	400	261	613	1.71137	1.09696e-11	1.50317e-09	up	NC_050096.1	229296918	229298571	-	LOC100279598	putative cytochrome P450 superfamily protein	K24184 cytochrome P450 family 89 subfamily A [EC:1.14.-.-] | (RefSeq) putative cytochrome P450 superfamily protein (A)	--	putative cytochrome P450 superfamily protein [Zea mays]	C89A2_ARATH RecName: Full=Cytochrome P450 89A2; EC=1.14.-.-; AltName: Full=ATH 6-1; AltName: Full=CYPLXXXIX;	At1g64950	GO:0016021,integral component of membrane; GO:0016020,membrane; GO:0020037,heme binding; GO:0005506,iron ion binding; GO:0016709,oxidoreductase activity, acting on paired donors, with incorporation or reduction of molecular oxygen, NAD(P)H as one donor, and incorporation of one atom of oxygen; GO:0003674,molecular_function; GO:0005488,binding; GO:0046906,tetrapyrrole binding; GO:0048037,cofactor …	PF00067.22:Cytochrome P450	--	--	--
LOC103634152	0.77	0.96	0.89	3.87	2.81	3	29	35	41	168	106	147	1.91203	1.13645e-11	1.54957e-09	up	NC_050102.1	127105190	127108098	-	LOC103634152	protein_coding	K00924 kinase [EC:2.7.1.-] | (RefSeq) PBL1; PBS1-like 1 (A)	--	serine/threonine-protein kinase RIPK [Zea mays]	RIPK_ARATH RecName: Full=Serine/threonine-protein kinase RIPK {ECO:0000305}; EC=2.7.11.1 {ECO:0000305|PubMed:21320696}; AltName: Full=ACIK1A/PBL14; AltName: Full=ACRE protein ortholog 264A {ECO:0000305}; Short=AtACRE264a {ECO:0000303|PubMed:15181213}; AltName: Full=PBS1-like protein 14 {ECO:0000303|PubMed:20413097}; AltName: Full=RPM1-induced protein kinase {ECO:0000303|PubMed:21320696};	At2g05940	GO:0005886,plasma membrane; GO:0005524,ATP binding; GO:0106310,NA; GO:0004674,protein serine/threonine kinase activity; GO:0106311,NA; GO:0042742,defense response to bacterium; GO:0006468,protein phosphorylation; GO:0000166,nucleotide binding; GO:0003674,molecular_function; GO:0005488,binding; GO:0008144,drug binding; GO:0017076,purine nucleotide binding; GO:0030554,adenyl nucleotide binding; GO:…	PF07714.17:Protein tyrosine kinase	--	--	--
LOC100501607	1.72	1.22	1.38	3.68	3.72	4.45	81	55	79	199	175	272	1.48455	1.15662e-11	1.5693e-09	up	NC_050101.1	39249104	39251510	+	LOC100501607	protein_coding	K13464 jasmonate ZIM domain-containing protein | (RefSeq) LOW QUALITY PROTEIN: ABC transporter G family member STR (A)	ko04075: Plant hormone signal transduction	ABC transporter G family member 16 [Zea mays]	AB16G_ARATH RecName: Full=ABC transporter G family member 16; Short=ABC transporter ABCG.16; Short=AtABCG16; AltName: Full=Probable white-brown complex homolog protein 16; Short=AtWBC16;	At3g55090	GO:0016021,integral component of membrane; GO:0005524,ATP binding; GO:0042626,ATPase activity, coupled to transmembrane movement of substances; GO:0010208,pollen wall assembly; GO:0000166,nucleotide binding; GO:0003674,molecular_function; GO:0005488,binding; GO:0008144,drug binding; GO:0017076,purine nucleotide binding; GO:0030554,adenyl nucleotide binding; GO:0032553,ribonucleotide binding; GO:0…	PF01061.24:ABC-2 type transporter	--	--	--
LOC107546763	11.06	18.84	14.66	36.28	58.51	38.66	168	275	272	634	889	763	1.60434	1.22097e-11	1.64044e-09	up	NC_050096.1	1929382	1930159	+	LOC107546763	extensin-like protein	K11855 ubiquitin carboxyl-terminal hydrolase 36/42 [EC:3.4.19.12] | (RefSeq) ubiquitin carboxyl-terminal hydrolase 36 (A)	--	unknown [Zea mays]	ERLL2_ARATH RecName: Full=pEARLI1-like lipid transfer protein 2; Flags: Precursor;	At1g62510	GO:0005618,cell wall; GO:0009707,chloroplast outer membrane; GO:0005783,endoplasmic reticulum; GO:0005576,extracellular region; GO:0009506,plasmodesma; GO:0050832,defense response to fungus; GO:0006952,defense response; GO:0006950,response to stress; GO:0008150,biological_process; GO:0009605,response to external stimulus; GO:0009607,response to biotic stimulus; GO:0051707,response to other organi…	--	--	--	--
LOC100286383	4.45	3.04	3.25	9.71	8.29	8.02	203	133	181	509	378	475	1.30652	1.35396e-11	1.79289e-09	up	NC_050102.1	164243790	164247509	-	LOC100286383	uncharacterized LOC100286383	K20606 mitogen-activated protein kinase kinase kinase ANP1 [EC:2.7.11.25] | (RefSeq) receptor-like serine/threonine-protein kinase SD1-7 isoform X1 (A)	ko04016: MAPK signaling pathway - plant	receptor-like protein kinase RK20-1 precursor [Zea mays]	CRK10_ORYSJ RecName: Full=Cysteine-rich receptor-like protein kinase 10 {ECO:0000305}; Short=Cysteine-rich RLK10 {ECO:0000305}; EC=2.7.11.- {ECO:0000305}; Flags: Precursor;	At4g23160_2	GO:0016021,integral component of membrane; GO:0005886,plasma membrane; GO:0005524,ATP binding; GO:0004674,protein serine/threonine kinase activity; GO:0042742,defense response to bacterium; GO:0006468,protein phosphorylation; GO:0000166,nucleotide binding; GO:0003674,molecular_function; GO:0005488,binding; GO:0008144,drug binding; GO:0017076,purine nucleotide binding; GO:0030554,adenyl nucleotide…	PF00069.25:Protein kinase domain	--	--	--
LOC103650717	9.4	7.29	6.49	24.92	15.59	22.09	243	181	205	741	403	742	1.46435	1.36252e-11	1.7956e-09	up	NC_050098.1	149686813	149688136	+	LOC103650717	protein_coding	K13448 calcium-binding protein CML | (RefSeq) putative calcium-binding protein CML19 (A)	ko04626: Plant-pathogen interaction	putative calcium-binding protein CML19 [Zea mays]	CML31_ORYSJ RecName: Full=Probable calcium-binding protein CML31; AltName: Full=Calmodulin-like protein 31;	At1g76640	GO:0005509,calcium ion binding; GO:0003674,molecular_function; GO:0005488,binding; GO:0046872,metal ion binding; GO:0043167,ion binding; GO:0043169,cation binding	PF13833.6:EF-hand domain pair	--	--	--
LOC100275439	17.45	12.05	14.16	33.48	29.42	40.54	217	144	215	479	366	655	1.27129	2.12857e-11	2.79177e-09	up	NC_050099.1	24963820	24964557	+	LOC100275439	uncharacterized LOC100275439	--	--	uncharacterized protein LOC100275439 isoform X1 [Zea mays]	--	--	--	--	--	--	--
LOC100284359	15.92	14.04	18.58	39.07	28.58	34.25	599	508	854	1692	1076	1675	1.09775	2.20161e-11	2.87099e-09	up	NC_050098.1	209987615	209989542	-	LOC100284359	uncharacterized LOC100284359	K13422 transcription factor MYC2 | (RefSeq) transcription factor MYC2 (A)	ko04016: MAPK signaling pathway - plant; ko04075: Plant hormone signal transduction	DNA binding protein [Zea mays]	MTB2_SOLLC RecName: Full=Transcription factor MTB2 {ECO:0000303|PubMed:30610166}; AltName: Full=Basic helix-loop-helix protein 133 {ECO:0000303|PubMed:25612924}; AltName: Full=Protein MYC2-TARGETED BHLH 2 {ECO:0000303|PubMed:30610166}; AltName: Full=Transcription factor bHLH133 {ECO:0000303|PubMed:25612924}; AltName: Full=bHLH transcription factor bHLH133 {ECO:0000305};	At2g46510	GO:0005634,nucleus; GO:0003700,DNA-binding transcription factor activity; GO:0046983,protein dimerization activity; GO:0000976,transcription regulatory region sequence-specific DNA binding; GO:0006952,defense response; GO:0031347,regulation of defense response; GO:2000022,regulation of jasmonic acid mediated signaling pathway; GO:0006355,regulation of transcription, DNA-templated; GO:0140110,tran…	PF14215.6:bHLH-MYC and R2R3-MYB transcription factors N-terminal	bHLH	TF	bHLH
LOC100382682	4.12	2.96	3.55	6.83	7.06	8.05	285	197	300	544	489	724	1.07146	2.20981e-11	2.87099e-09	up	NC_050098.1	204443199	204446890	-	LOC100382682	Protein kinase family protein with leucine-rich repeat domain	K00924 kinase [EC:2.7.1.-] | (RefSeq) receptor-like protein kinase HSL1 (A)	--	uncharacterized protein LOC100382682 precursor [Zea mays]	HAR1_LOTJA RecName: Full=Leucine-rich repeat receptor-like kinase protein HAR1 {ECO:0000305}; EC=2.7.11.1 {ECO:0000305}; AltName: Full=Protein HYPERNODULATION ABERRANT ROOT FORMATION 1 {ECO:0000303|PubMed:12442172}; Flags: Precursor;	At5g25930	GO:0016021,integral component of membrane; GO:0005886,plasma membrane; GO:0005524,ATP binding; GO:0106310,NA; GO:0106311,NA; GO:0030154,cell differentiation; GO:0040008,regulation of growth; GO:0000166,nucleotide binding; GO:0003674,molecular_function; GO:0005488,binding; GO:0008144,drug binding; GO:0017076,purine nucleotide binding; GO:0030554,adenyl nucleotide binding; GO:0032553,ribonucleotide…	PF13855.6:Leucine rich repeat	--	--	--
novel.4074	3.07	2.46	2.21	6.56	4.84	5.69	506	390	445	1243	797	1216	1.17025	2.33575e-11	3.01739e-09	up	NC_050099.1	106973083	106982739	+	--	--	K17545 serine/threonine-protein kinase ULK4 [EC:2.7.11.1] | (RefSeq) uncharacterized protein LOC103634684 (A)	--	putative polyprotein [Oryza sativa Japonica Group]	POLR1_ARATH RecName: Full=Retrovirus-related Pol polyprotein from transposon RE1; AltName: Full=Retro element 1 {ECO:0000303|PubMed:10689195}; Short=AtRE1 {ECO:0000303|PubMed:10689195}; Includes: RecName: Full=Protease RE1; EC=3.4.23.-; Includes: RecName: Full=Reverse transcriptase RE1; EC=2.7.7.49; Includes: RecName: Full=Endonuclease RE1;	At1g31210	GO:0004190,aspartic-type endopeptidase activity; GO:0004519,endonuclease activity; GO:0046872,metal ion binding; GO:0003676,nucleic acid binding; GO:0003964,RNA-directed DNA polymerase activity; GO:0015074,DNA integration; GO:0006310,DNA recombination; GO:0003674,molecular_function; GO:0003824,catalytic activity; GO:0004175,endopeptidase activity; GO:0008233,peptidase activity; GO:0070011,peptida…	PF07727.14:Reverse transcriptase (RNA-dependent DNA polymerase)	--	--	--
LOC100274392	14.11	11.62	12.01	28.08	21.46	25.85	508	402	528	1163	773	1209	1.027	2.34441e-11	3.01739e-09	up	NC_050100.1	52010348	52012191	+	LOC100274392	uncharacterized LOC100274392	K13264 isoflavone 7-O-glucoside-6''-O-malonyltransferase [EC:2.3.1.115] | (Kazusa) Lj2g3v1090790.1; - (A)	ko00943: Isoflavonoid biosynthesis; ko00944: Flavone and flavonol biosynthesis	Phenolic glucoside malonyltransferase 1 [Zea mays]	5MAT_ARATH RecName: Full=Malonyl-CoA:anthocyanidin 5-O-glucoside-6''-O-malonyltransferase; EC=2.3.1.-; AltName: Full=Anthocyanin 5-aromatic acyltransferase-like protein; Short=At5MAT;	At3g29590	GO:0050736,O-malonyltransferase activity; GO:0009718,anthocyanin-containing compound biosynthetic process; GO:0003674,molecular_function; GO:0003824,catalytic activity; GO:0008374,O-acyltransferase activity; GO:0016420,malonyltransferase activity; GO:0016740,transferase activity; GO:0016746,transferase activity, transferring acyl groups; GO:0016747,transferase activity, transferring acyl groups o…	PF02458.15:Transferase family	--	--	--
LOC100285633	0.12	0.06	0.03	1.73	1.4	1.34	4	2	1	64	45	56	4.4602	2.74039e-11	3.50634e-09	up	NC_050097.1	235601624	235603597	+	LOC100285633	patatin T5	--	--	Patatin-like protein 2 [Zea mays]	PLP1_ORYSJ RecName: Full=Patatin-like protein 1; Short=OsPLP1; EC=3.1.1.-;	At4g37050	GO:0047372,acylglycerol lipase activity; GO:0004620,phospholipase activity; GO:0006952,defense response; GO:0016042,lipid catabolic process; GO:0003674,molecular_function; GO:0003824,catalytic activity; GO:0016298,lipase activity; GO:0016787,hydrolase activity; GO:0016788,hydrolase activity, acting on ester bonds; GO:0052689,carboxylic ester hydrolase activity; GO:0006950,response to stress; GO:0…	PF01734.22:Patatin-like phospholipase	--	--	--
LOC103645450	0.91	0.88	1.11	3.21	4.63	3.29	28	26	42	114	143	132	1.95696	2.74977e-11	3.50634e-09	up	NC_050096.1	254744537	254746689	-	LOC103645450	protein_coding	--	--	uncharacterized protein LOC103645450 [Zea mays]	--	At2g03720	GO:0016787,hydrolase activity; GO:0003674,molecular_function; GO:0003824,catalytic activity	PF00582.26:Universal stress protein family	--	--	--
LOC541647	9.6	6.46	6.43	17.98	16.17	16.95	323	209	264	696	544	741	1.21362	2.87297e-11	3.64656e-09	up	NC_050100.1	63492774	63496171	+	LOC541647	physical impedance induced protein 2	K19366 spartin | (RefSeq) piip2; physical impedance induced protein 2 (A)	ko04144: Endocytosis	physical impedance induced protein 2 [Zea mays]	ERD7_ARATH RecName: Full=Protein EARLY-RESPONSIVE TO DEHYDRATION 7, chloroplastic {ECO:0000303|PubMed:8075396}; Flags: Precursor;	At2g17840	GO:0009507,chloroplast; GO:0005886,plasma membrane; GO:0007623,circadian rhythm; GO:0009737,response to abscisic acid; GO:0009409,response to cold; GO:0009644,response to high light intensity; GO:0009651,response to salt stress; GO:0009414,response to water deprivation; GO:0008150,biological_process; GO:0048511,rhythmic process; GO:0001101,response to acid chemical; GO:0009719,response to endogen…	PF06911.12:Senescence-associated protein	--	--	--
LOC103636453	1.8	0.8	1.87	5.3	5.47	6.25	49	21	62	166	149	221	1.94673	3.0332e-11	3.83227e-09	up	NC_050103.1	173153553	173155041	-	LOC103636453	protein_coding	K08869 aarF domain-containing kinase | (RefSeq) predicted protein (A)	--	transcription factor DIVARICATA [Zea mays]	DIV_ANTMA RecName: Full=Transcription factor DIVARICATA;	At5g58900	GO:0005634,nucleus; GO:0003677,DNA binding; GO:0048262,determination of dorsal/ventral asymmetry; GO:0009908,flower development; GO:0003674,molecular_function; GO:0003676,nucleic acid binding; GO:0005488,binding; GO:0097159,organic cyclic compound binding; GO:1901363,heterocyclic compound binding; GO:0003002,regionalization; GO:0007275,multicellular organism development; GO:0007389,pattern specif…	PF00249.31:Myb-like DNA-binding domain	MYB-related	TF	MYB->MYB-related
LOC103638611	0.37	0.49	0.13	2.16	1.88	2.35	14	18	6	95	72	117	2.75821	3.31626e-11	4.17076e-09	up	NC_050104.1	83396511	83398471	-	LOC103638611	protein_coding	K13027 tyrosine N-monooxygenase [EC:1.14.14.36] | (RefSeq) tyrosine N-monooxygenase (A)	ko00460: Cyanoamino acid metabolism; ko00966: Glucosinolate biosynthesis; ko01100: Metabolic pathways; ko01110: Biosynthesis of secondary metabolites; ko01210: 2-Oxocarboxylic acid metabolism	tyrosine N-monooxygenase [Zea mays]	C79A1_SORBI RecName: Full=Tyrosine N-monooxygenase; EC=1.14.14.36 {ECO:0000269|PubMed:7937883}; AltName: Full=Cytochrome P450 79A1; AltName: Full=Cytochrome P450Tyr;	At4g39950	GO:0005789,endoplasmic reticulum membrane; GO:0016021,integral component of membrane; GO:0020037,heme binding; GO:0005506,iron ion binding; GO:0004497,monooxygenase activity; GO:0016705,oxidoreductase activity, acting on paired donors, with incorporation or reduction of molecular oxygen; GO:0010132,dhurrin biosynthetic process; GO:0003674,molecular_function; GO:0005488,binding; GO:0046906,tetrapy…	PF00067.22:Cytochrome P450	--	--	--
LOC100217252	5.85	4.31	3.57	11.87	11.51	11.82	134	95	100	313	264	352	1.39005	3.33902e-11	4.1803e-09	up	NC_050099.1	161507357	161508530	-	LOC100217252	uncharacterized LOC100217252	K16281 RING-H2 zinc finger protein RHA1 | (RefSeq) si707003h11a; uncharacterized protein LOC100217252 (A)	--	uncharacterized protein LOC100217252 [Zea mays]	BRH1_ARATH RecName: Full=Brassinosteroid-responsive RING protein 1 {ECO:0000303|PubMed:12012249};	At3g43430	GO:0016021,integral component of membrane; GO:0061630,ubiquitin protein ligase activity; GO:0008270,zinc ion binding; GO:0009742,brassinosteroid mediated signaling pathway; GO:0007275,multicellular organism development; GO:0016567,protein ubiquitination; GO:1901371,regulation of leaf morphogenesis; GO:1905421,regulation of plant organ morphogenesis; GO:0009741,response to brassinosteroid; GO:0010…	PF13639.6:Ring finger domain	--	--	--
LOC100281107	1.59	0.24	1.04	7.35	5.5	6.3	35	5	28	186	121	180	2.76427	3.62503e-11	4.49748e-09	up	NC_050105.1	107879071	107881489	-	LOC100281107	uncharacterized LOC100281107	K13422 transcription factor MYC2 | (RefSeq) transcription factor MYC3-like isoform X1 (A)	ko04016: MAPK signaling pathway - plant; ko04075: Plant hormone signal transduction	unknown [Zea mays]	BH006_ORYSJ RecName: Full=Transcription factor BHLH6 {ECO:0000305}; AltName: Full=Basic helix-loop-helix protein 6 {ECO:0000303|PubMed:16896230}; Short=OsbHLH6 {ECO:0000303|PubMed:33128314}; Short=osbHLH006 {ECO:0000303|PubMed:16896230}; AltName: Full=bHLH transcription factor 6 {ECO:0000305};	At5g57150	GO:0005737,cytoplasm; GO:0005634,nucleus; GO:0003700,DNA-binding transcription factor activity; GO:0042803,protein homodimerization activity; GO:0000976,transcription regulatory region sequence-specific DNA binding; GO:0009867,jasmonic acid mediated signaling pathway; GO:0055062,phosphate ion homeostasis; GO:0080040,positive regulation of cellular response to phosphate starvation; GO:0048831,regu…	PF00010.26:Helix-loop-helix DNA-binding domain	bHLH	TF	bHLH
LOC103630679	8.81	3.57	5.49	20.01	16.96	20.38	272	106	207	711	524	818	1.71249	4.44862e-11	5.4457e-09	up	NC_050101.1	173647460	173649041	-	LOC103630679	protein_coding	K20716 mitogen-activated protein kinase kinase kinase 17/18 | (RefSeq) mitogen-activated protein kinase kinase kinase 17 (A)	ko04016: MAPK signaling pathway - plant	mitogen-activated protein kinase kinase kinase 17 [Zea mays]	M3K17_ARATH RecName: Full=Mitogen-activated protein kinase kinase kinase 17 {ECO:0000303|PubMed:25720833}; EC=2.7.11.25 {ECO:0000250|UniProtKB:Q9ZVP5, ECO:0000255|PROSITE-ProRule:PRU00159};	At4g26890	GO:0005634,nucleus; GO:0005524,ATP binding; GO:0004709,MAP kinase kinase kinase activity; GO:0019901,protein kinase binding; GO:0106310,NA; GO:0004674,protein serine/threonine kinase activity; GO:0106311,NA; GO:0009738,abscisic acid-activated signaling pathway; GO:0009737,response to abscisic acid; GO:0006970,response to osmotic stress; GO:0007165,signal transduction; GO:0000166,nucleotide bindin…	PF00069.25:Protein kinase domain	--	--	--
LOC100383693	12	8.44	9.25	23.9	18.07	26.38	414	280	390	949	624	1183	1.23076	4.56548e-11	5.56403e-09	up	NC_050100.1	208740287	208742538	+	LOC100383693	putative cytochrome P450 superfamily protein	K09843 (+)-abscisic acid 8'-hydroxylase [EC:1.14.14.137] | (RefSeq) putative cytochrome P450 superfamily protein precursor (A)	ko00906: Carotenoid biosynthesis	putative cytochrome P450 superfamily protein precursor [Zea mays]	ABAH1_ORYSI RecName: Full=Abscisic acid 8'-hydroxylase 1; Short=ABA 8'-hydroxylase 1; EC=1.14.14.137 {ECO:0000250|UniProtKB:Q949P1}; AltName: Full=Cytochrome P450 707A5; AltName: Full=OsABA8ox1;	At5g45340	GO:0016021,integral component of membrane; GO:0010295,(+)-abscisic acid 8'-hydroxylase activity; GO:0020037,heme binding; GO:0005506,iron ion binding; GO:0046345,abscisic acid catabolic process; GO:0003674,molecular_function; GO:0003824,catalytic activity; GO:0004497,monooxygenase activity; GO:0016491,oxidoreductase activity; GO:0016705,oxidoreductase activity, acting on paired donors, with incor…	PF00067.22:Cytochrome P450	--	--	--
LOC103647994	0	0.03	0	2.34	2.07	3.28	0	1	0	92	71	146	8.03915	4.85308e-11	5.88847e-09	up	NC_050097.1	227485692	227489407	+	LOC103647994	protein_coding	K14641 apyrase [EC:3.6.1.5] | (RefSeq) probable apyrase 3 (A)	ko00230: Purine metabolism; ko00240: Pyrimidine metabolism; ko01100: Metabolic pathways	probable apyrase 3 [Zea mays]	APY3_ORYSJ RecName: Full=Probable apyrase 3; Short=OsAPY3; EC=3.6.1.5; AltName: Full=ATP-diphosphatase; AltName: Full=ATP-diphosphohydrolase; AltName: Full=Adenosine diphosphatase; Short=ADPase; Flags: Precursor;	At5g18280	GO:0005576,extracellular region; GO:0016020,membrane; GO:0102490,8-oxo-dGTP phosphohydrolase activity; GO:0005524,ATP binding; GO:0102485,dATP phosphohydrolase activity; GO:0102486,dCTP phosphohydrolase activity; GO:0102491,dGTP phosphohydrolase activity; GO:0102488,dTTP phosphohydrolase activity; GO:0102487,dUTP phosphohydrolase activity; GO:0102489,GTP phosphohydrolase activity; GO:0017110,nucl…	PF01150.17:GDA1/CD39 (nucleoside phosphatase) family	--	--	--
LOC100193934	16.35	13.1	13.01	31.92	24.37	30	506	390	492	1137	755	1207	1.05208	5.07595e-11	6.13188e-09	up	NC_050097.1	61055201	61056786	-	LOC100193934	Arogenate dehydratase/prephenate dehydratase 6 chloroplastic	K05359 arogenate/prephenate dehydratase [EC:4.2.1.91 4.2.1.51] | (RefSeq) uncharacterized protein LOC100193934 (A)	ko00400: Phenylalanine, tyrosine and tryptophan biosynthesis; ko01100: Metabolic pathways; ko01110: Biosynthesis of secondary metabolites; ko01230: Biosynthesis of amino acids	uncharacterized protein LOC100193934 [Zea mays]	AROD3_PETHY RecName: Full=Arogenate dehydratase 3 {ECO:0000303|PubMed:20215586}; Short=PhADT3 {ECO:0000303|PubMed:20215586}; EC=4.2.1.91 {ECO:0000269|PubMed:20215586}; AltName: Full=Prephenate dehydratase ADT3 {ECO:0000305}; EC=4.2.1.51 {ECO:0000255|PROSITE-ProRule:PRU00517, ECO:0000269|PubMed:20215586}; Flags: Precursor;	At1g08250	GO:0009507,chloroplast; GO:0009570,chloroplast stroma; GO:0047769,arogenate dehydratase activity; GO:0004664,prephenate dehydratase activity; GO:0009094,L-phenylalanine biosynthetic process; GO:0003674,molecular_function; GO:0003824,catalytic activity; GO:0016829,lyase activity; GO:0016835,carbon-oxygen lyase activity; GO:0016836,hydro-lyase activity; GO:0008152,metabolic process; GO:0006082,orga…	PF00800.18:Prephenate dehydratase	--	--	--
LOC100501702	0.36	0.19	0.25	1.71	2.02	1.38	14	7	12	77	79	70	2.70784	5.27586e-11	6.34554e-09	up	NC_050103.1	20464407	20466673	-	LOC100501702	Putative WRKY DNA-binding domain superfamily protein	K13424 WRKY transcription factor 33 | (Kazusa) Lj0g3v0288169.1; - (A)	ko04016: MAPK signaling pathway - plant; ko04626: Plant-pathogen interaction	uncharacterized protein LOC100501702 isoform X1 [Zea mays]	WK72A_SOLLC RecName: Full=WRKY transcription factor 72A {ECO:0000305}; Short=SlWRKY72a {ECO:0000303|PubMed:20409007}; AltName: Full=SlWRKY73 {ECO:0000303|PubMed:24884371}; AltName: Full=WRKY DNA-binding protein 72A {ECO:0000305};	At5g15130	GO:0005634,nucleus; GO:0003700,DNA-binding transcription factor activity; GO:0043565,sequence-specific DNA binding; GO:0006952,defense response; GO:0140110,transcription regulator activity; GO:0003674,molecular_function; GO:0003676,nucleic acid binding; GO:0003677,DNA binding; GO:0005488,binding; GO:0097159,organic cyclic compound binding; GO:1901363,heterocyclic compound binding; GO:0006950,resp…	PF03106.15:WRKY DNA -binding domain	WRKY	TF	WRKY
LOC103637805	0.51	0.43	0.57	2.76	2.53	4.25	11	9	15	69	55	120	2.68563	5.35742e-11	6.41562e-09	up	NC_050104.1	3900375	3901487	+	LOC103637805	protein_coding	K01510 apyrase [EC:3.6.1.5] | (RefSeq) probable apyrase 6 isoform X1 (A)	ko00230: Purine metabolism; ko00240: Pyrimidine metabolism; ko01100: Metabolic pathways	protein DMP3 [Zea mays]	DMP5_ARATH RecName: Full=Protein DMP5 {ECO:0000303|PubMed:20712629}; Short=AtDMP5 {ECO:0000303|PubMed:20712629};	At3g02430	GO:0005783,endoplasmic reticulum; GO:0005789,endoplasmic reticulum membrane; GO:0016021,integral component of membrane; GO:0010256,endomembrane system organization; GO:0008150,biological_process; GO:0009987,cellular process; GO:0016043,cellular component organization; GO:0071840,cellular component organization or biogenesis; GO:0005622,intracellular; GO:0005575,cellular_component; GO:0005623,cell…	PF05078.12:Protein of unknown function (DUF679)	--	--	--
LOC100281018	13.71	16.75	13.57	4.51	5.11	6.51	201	236	243	76	75	124	-1.4217	5.51126e-11	6.57128e-09	down	NC_050101.1	177673944	177674800	-	LOC100281018	uncharacterized LOC100281018	K15397 3-ketoacyl-CoA synthase [EC:2.3.1.199] | (RefSeq) 3-ketoacyl-CoA synthase 17-like (A)	ko00062: Fatty acid elongation; ko01100: Metabolic pathways; ko01110: Biosynthesis of secondary metabolites; ko04626: Plant-pathogen interaction	putative MYB DNA-binding domain superfamily protein [Zea mays]	RADL3_ARATH RecName: Full=Protein RADIALIS-like 3; Short=AtRL3; Short=Protein RAD-like 3;	At2g21650	GO:0005634,nucleus; GO:0003700,DNA-binding transcription factor activity; GO:0140110,transcription regulator activity; GO:0003674,molecular_function; GO:0005622,intracellular; GO:0005575,cellular_component; GO:0005623,cell; GO:0043231,intracellular membrane-bounded organelle; GO:0043226,organelle; GO:0043227,membrane-bounded organelle; GO:0043229,intracellular organelle; GO:0044424,intracellular …	PF00249.31:Myb-like DNA-binding domain	--	--	--
LOC100273093	10	5.22	5.37	25.05	16.58	21.63	337	169	221	971	559	947	1.65159	7.14608e-11	8.4113e-09	up	NC_050096.1	67190443	67192740	+	LOC100273093	putative trehalose-phosphate phosphatase J	K01087 trehalose 6-phosphate phosphatase [EC:3.1.3.12] | (RefSeq) uncharacterized protein LOC100273093 (A)	ko00500: Starch and sucrose metabolism; ko01100: Metabolic pathways; ko01110: Biosynthesis of secondary metabolites	uncharacterized protein LOC100273093 isoform X1 [Zea mays]	TPP9_ORYSJ RecName: Full=Probable trehalose-phosphate phosphatase 9; Short=OsTPP9; EC=3.1.3.12; AltName: Full=Trehalose 6-phosphate phosphatase;	At2g22190	GO:0004805,trehalose-phosphatase activity; GO:0005992,trehalose biosynthetic process; GO:0003674,molecular_function; GO:0003824,catalytic activity; GO:0016787,hydrolase activity; GO:0016788,hydrolase activity, acting on ester bonds; GO:0016791,phosphatase activity; GO:0019203,carbohydrate phosphatase activity; GO:0042578,phosphoric ester hydrolase activity; GO:0008152,metabolic process; GO:000597…	PF02358.16:Trehalose-phosphatase	--	--	--
LOC100281326	4.91	5.22	4.78	9.59	8.95	10.73	191	195	227	429	348	542	1.00005	7.9606e-11	9.29063e-09	up	NC_050097.1	219945217	219949850	-	LOC100281326	CBL-interacting serine/threonine-protein kinase 1	K07198 5'-AMP-activated protein kinase, catalytic alpha subunit [EC:2.7.11.11] | (RefSeq) CBL-interacting serine/threonine-protein kinase 1 (A)	--	CBL-interacting serine/threonine-protein kinase 1 isoform X2 [Zea mays]	CIPKL_ORYSJ RecName: Full=CBL-interacting protein kinase 21; EC=2.7.11.1; AltName: Full=OsCIPK21;	At3g17510	GO:0005524,ATP binding; GO:0106310,NA; GO:0106311,NA; GO:0007165,signal transduction; GO:0000166,nucleotide binding; GO:0003674,molecular_function; GO:0005488,binding; GO:0008144,drug binding; GO:0017076,purine nucleotide binding; GO:0030554,adenyl nucleotide binding; GO:0032553,ribonucleotide binding; GO:0032555,purine ribonucleotide binding; GO:0032559,adenyl ribonucleotide binding; GO:0035639,…	PF00069.25:Protein kinase domain	--	--	--
LOC100279141	21.36	14.28	13.87	55.69	40.05	37.57	266	171	211	798	499	608	1.46208	8.29973e-11	9.60503e-09	up	NC_050098.1	174360472	174361109	+	LOC100279141	uncharacterized LOC100279141	--	--	uncharacterized protein LOC100279141 [Zea mays]	--	--	--	--	--	--	--
LOC103653163	3.23	1.13	5.2	0.26	0.08	0.41	128	43	252	12	3	21	-3.62811	8.56159e-11	9.8666e-09	down	NC_050099.1	42084576	42088171	-	LOC103653163	lncRNA	K00850 6-phosphofructokinase 1 [EC:2.7.1.11] | (RefSeq) pco064611a; uncharacterized LOC100192478 isoform 1 (A)	ko00010: Glycolysis / Gluconeogenesis; ko00030: Pentose phosphate pathway; ko00051: Fructose and mannose metabolism; ko00052: Galactose metabolism; ko01100: Metabolic pathways; ko01110: Biosynthesis of secondary metabolites; ko01200: Carbon metabolism; ko01230: Biosynthesis of amino acids; ko03018: RNA degradation	ATP-dependent 6-phosphofructokinase 3 [Zea mays]	PFKA3_ARATH RecName: Full=ATP-dependent 6-phosphofructokinase 3 {ECO:0000255|HAMAP-Rule:MF_03186}; Short=ATP-PFK 3 {ECO:0000255|HAMAP-Rule:MF_03186}; Short=Phosphofructokinase 3 {ECO:0000255|HAMAP-Rule:MF_03186}; EC=2.7.1.11 {ECO:0000255|HAMAP-Rule:MF_03186}; AltName: Full=Phosphohexokinase 3 {ECO:0000255|HAMAP-Rule:MF_03186};	At4g26270	GO:0005737,cytoplasm; GO:0005829,cytosol; GO:0003872,6-phosphofructokinase activity; GO:0005524,ATP binding; GO:0046872,metal ion binding; GO:0071456,cellular response to hypoxia; GO:0006002,fructose 6-phosphate metabolic process; GO:0006096,glycolytic process; GO:0010053,root epidermal cell differentiation; GO:0003674,molecular_function; GO:0003824,catalytic activity; GO:0008443,phosphofructokin…	--	--	--	--
LOC100281378	6.41	6.32	4.19	18.37	11.73	18.41	154	146	123	508	282	575	1.551	9.1043e-11	1.04483e-08	up	NC_050096.1	184076883	184078473	-	LOC100281378	uncharacterized LOC100281378	K08726 soluble epoxide hydrolase / lipid-phosphate phosphatase [EC:3.3.2.10 3.1.3.76] | (RefSeq) uncharacterized protein LOC8071538 (A)	ko00590: Arachidonic acid metabolism; ko01100: Metabolic pathways; ko04146: Peroxisome	uncharacterized protein LOC100281378 [Zea mays]	--	At3g51000	GO:0016787,hydrolase activity; GO:0003674,molecular_function; GO:0003824,catalytic activity	PF00561.20:alpha/beta hydrolase fold	--	--	--
novel.2599	0.53	0.6	0.58	3.74	2.26	3.72	12	13	16	97	51	109	2.53457	9.3246e-11	1.06567e-08	up	NC_050098.1	7894660	7895813	.	--	--	--	--	hypothetical protein ZEAMMB73_Zm00001d039527 [Zea mays]	--	--	GO:0016021,integral component of membrane; GO:0005575,cellular_component; GO:0016020,membrane; GO:0031224,intrinsic component of membrane; GO:0044425,membrane part	--	--	--	--
LOC103647520	6.23	6.32	5.1	14.02	10.76	13.55	210	205	210	544	363	594	1.14904	9.70601e-11	1.10468e-08	up	NC_050097.1	193989102	193991893	+	LOC103647520	protein_coding	K16297 serine carboxypeptidase-like clade II [EC:3.4.16.-] | (RefSeq) serine carboxypeptidase-like 28 (A)	--	serine carboxypeptidase-like 28 [Zea mays]	SCP1_MEDTR RecName: Full=Serine carboxypeptidase 1 {ECO:0000303|PubMed:26511916}; EC=3.4.16.- {ECO:0000250|UniProtKB:P00729}; Flags: Precursor;	At2g35770	GO:0048046,apoplast; GO:0005615,extracellular space; GO:0005773,vacuole; GO:0004185,serine-type carboxypeptidase activity; GO:0036377,arbuscular mycorrhizal association; GO:0009610,response to symbiotic fungus; GO:0003674,molecular_function; GO:0003824,catalytic activity; GO:0004180,carboxypeptidase activity; GO:0008236,serine-type peptidase activity; GO:0008233,peptidase activity; GO:0008238,exo…	PF00450.22:Serine carboxypeptidase	--	--	--
LOC103632803	4.39	4.39	6.19	11.04	10.06	12.36	175	168	301	506	401	640	1.18273	1.02992e-10	1.16737e-08	up	NC_050096.1	27060012	27065999	-	LOC103632803	sugar transport protein 13	K24193 MFS transporter, SP family, sugar:H+ symporter | (RefSeq) sugar transport protein 13 (A)	--	sugar transport protein 13 [Zea mays]	MST4_ORYSJ RecName: Full=Sugar transport protein MST4 {ECO:0000305}; AltName: Full=Monosaccharide transporter 4 {ECO:0000303|PubMed:17874189}; Short=OsMST4 {ECO:0000303|PubMed:17874189}; AltName: Full=Sugar:proton symporter MST4 {ECO:0000305};	At5g26340	GO:0016021,integral component of membrane; GO:0005886,plasma membrane; GO:0009506,plasmodesma; GO:0005358,high-affinity glucose:proton symporter activity; GO:0009737,response to abscisic acid; GO:0009651,response to salt stress; GO:0009414,response to water deprivation; GO:0003674,molecular_function; GO:0005215,transporter activity; GO:0022857,transmembrane transporter activity; GO:0005351,carboh…	PF00083.24:Sugar (and other) transporter	--	--	--
LOC103650721	0.96	1.22	1.57	5.19	4.21	6.57	18	22	36	112	79	160	2.10604	1.06964e-10	1.20742e-08	up	NC_050098.1	150143815	150144774	-	LOC103650721	protein_coding	--	--	uncharacterized protein LOC103650721 [Zea mays]	--	At1g28190	--	PF14009.6:Domain of unknown function (DUF4228)	--	--	--
novel.473	1.3	0.56	1.47	0.17	0.22	0.15	131	54	181	20	22	20	-2.59593	1.1516e-10	1.29464e-08	down	NC_050096.1	109192496	109197658	.	--	--	K02469 DNA gyrase subunit A [EC:5.6.2.2] | (RefSeq) DNA gyrase subunit A, chloroplastic/mitochondrial-like (A)	--	uncharacterized LOC100382585 isoform X1 [Zea mays]	M860_ARATH RecName: Full=Uncharacterized mitochondrial protein AtMg00860; AltName: Full=ORF158;	At1g36590_2	GO:0005739,mitochondrion; GO:0005622,intracellular; GO:0005575,cellular_component; GO:0005623,cell; GO:0005737,cytoplasm; GO:0043231,intracellular membrane-bounded organelle; GO:0043226,organelle; GO:0043227,membrane-bounded organelle; GO:0043229,intracellular organelle; GO:0044424,intracellular part; GO:0044444,cytoplasmic part; GO:0044464,cell part	PF03732.17:Retrotransposon gag protein	--	--	--
LOC100191257	8.01	7.54	7.38	23.21	16.79	14.95	223	202	251	744	468	541	1.29222	1.16471e-10	1.30405e-08	up	NC_050097.1	189039107	189041103	-	LOC100191257	uncharacterized LOC100191257	K13464 jasmonate ZIM domain-containing protein | (RefSeq) pco137346; uncharacterized protein LOC100191257 (A)	ko04075: Plant hormone signal transduction	uncharacterized protein LOC100191257 [Zea mays]	TI10C_ORYSJ RecName: Full=Protein TIFY 10c {ECO:0000305}; Short=OsTIFY10c {ECO:0000303|PubMed:19618278}; AltName: Full=Jasmonate ZIM domain-containing protein 8 {ECO:0000305}; Short=OsJAZ8 {ECO:0000303|PubMed:19618278}; AltName: Full=OsJAZ7 {ECO:0000303|PubMed:21332845};	At1g74950	GO:0005829,cytosol; GO:0005634,nucleus; GO:0006952,defense response; GO:0031347,regulation of defense response; GO:2000022,regulation of jasmonic acid mediated signaling pathway; GO:0009611,response to wounding; GO:0006950,response to stress; GO:0008150,biological_process; GO:0050896,response to stimulus; GO:0048583,regulation of response to stimulus; GO:0050789,regulation of biological process; …	PF09425.10:Divergent CCT motif	Tify	TF	Tify
LOC103644195	4.77	3.92	4.05	9.56	7.48	9.41	244	193	253	563	383	626	1.08315	1.22655e-10	1.36773e-08	up	NC_050096.1	296322216	296324837	+	LOC103644195	protein_coding	K08900 mitochondrial chaperone BCS1 | (RefSeq) AAA-ATPase ASD, mitochondrial (A)	--	AAA-ATPase At3g28580 [Zea mays]	AATP9_ARATH RecName: Full=AAA-ATPase At3g28580; EC=3.6.1.- {ECO:0000250|UniProtKB:Q9FLD5};	At3g28580	GO:0005783,endoplasmic reticulum; GO:0016021,integral component of membrane; GO:0005524,ATP binding; GO:0016887,ATPase activity; GO:0016787,hydrolase activity; GO:0009737,response to abscisic acid; GO:0000304,response to singlet oxygen; GO:0000166,nucleotide binding; GO:0003674,molecular_function; GO:0005488,binding; GO:0008144,drug binding; GO:0017076,purine nucleotide binding; GO:0030554,adenyl…	PF14363.6:Domain associated at C-terminal with AAA	--	--	--
LOC103654530	0.72	0.48	0.59	3.88	2.46	4.82	14	9	14	87	48	122	2.67153	1.32502e-10	1.46566e-08	up	NC_050099.1	208189911	208191922	+	LOC103654530	protein_coding	--	--	neurogenic locus notch homolog protein 3 [Zea mays]	--	--	--	--	--	--	--
LOC100384069	1.63	0.94	1.34	3.8	3.02	3.83	114	63	114	305	211	347	1.47264	1.393e-10	1.5347e-08	up	NC_050102.1	170355707	170359282	+	LOC100384069	uncharacterized LOC100384069	K14494 DELLA protein | (RefSeq) DELLA protein RGL1-like (A)	ko04075: Plant hormone signal transduction	uncharacterized protein LOC100384069 [Zea mays]	CIGR2_ORYSJ RecName: Full=Chitin-inducible gibberellin-responsive protein 2;	At5g48150	GO:0005634,nucleus; GO:0003700,DNA-binding transcription factor activity; GO:0043565,sequence-specific DNA binding; GO:0006355,regulation of transcription, DNA-templated; GO:0140110,transcription regulator activity; GO:0003674,molecular_function; GO:0003676,nucleic acid binding; GO:0003677,DNA binding; GO:0005488,binding; GO:0097159,organic cyclic compound binding; GO:1901363,heterocyclic compoun…	PF03514.14:GRAS domain family	GRAS	TF	GRAS
LOC100286051	15.58	11.16	11.74	27.91	25.42	29.35	212	146	195	437	346	519	1.13228	1.40896e-10	1.54609e-08	up	NC_050100.1	182065560	182066369	-	LOC100286051	ATFP4	--	--	ATFP4 [Zea mays]	PIK1_ORYSJ RecName: Full=Disease resistance protein Pik-1 {ECO:0000305}; AltName: Full=Pik-1 blast resistance protein {ECO:0000312|EMBL:ADZ48537.1};	--	GO:0043531,ADP binding; GO:0005524,ATP binding; GO:0042742,defense response to bacterium; GO:0002758,innate immune response-activating signal transduction; GO:0009626,plant-type hypersensitive response; GO:0000166,nucleotide binding; GO:0003674,molecular_function; GO:0005488,binding; GO:0017076,purine nucleotide binding; GO:0030554,adenyl nucleotide binding; GO:0032553,ribonucleotide binding; GO:…	PF00403.26:Heavy-metal-associated domain	--	--	--
LOC100281425	11.88	10.35	8.42	22.33	18.34	21.97	461	386	399	997	712	1108	1.06026	1.41798e-10	1.54981e-08	up	NC_050096.1	184483578	184486466	-	LOC100281425	uncharacterized LOC100281425	K14638 solute carrier family 15 (peptide/histidine transporter), member 3/4 | (RefSeq) protein NRT1/ PTR FAMILY 2.13-like (A)	--	ligA [Zea mays]	PTR53_ARATH RecName: Full=Protein NRT1/ PTR FAMILY 2.11; Short=AtNPF2.11; AltName: Full=Nitrate transporter 1.10; AltName: Full=Protein GLUCOSINOLATE TRANSPORTER-2;	At5g62680	GO:0016021,integral component of membrane; GO:0005886,plasma membrane; GO:0009506,plasmodesma; GO:0090448,glucosinolate:proton symporter activity; GO:1901349,glucosinolate transport; GO:0090449,phloem glucosinolate loading; GO:0080167,response to karrikin; GO:0003674,molecular_function; GO:0005215,transporter activity; GO:0022857,transmembrane transporter activity; GO:0015291,secondary active tra…	PF00854.21:POT family	--	--	--
LOC100383621	2.52	2.62	2.51	8.49	6.61	4.93	159	159	194	617	418	405	1.4199	1.46936e-10	1.59963e-08	up	NC_050103.1	109042209	109046604	+	LOC100383621	uncharacterized LOC100383621	K01240 uridine nucleosidase [EC:3.2.2.3] | (RefSeq) probable uridine nucleosidase 1 (A)	ko00240: Pyrimidine metabolism; ko00760: Nicotinate and nicotinamide metabolism; ko01100: Metabolic pathways	uncharacterized LOC100383621 [Zea mays]	URH1_ORYSJ RecName: Full=Probable uridine nucleosidase 1; EC=3.2.2.3; AltName: Full=Uridine ribohydrolase 1;	At5g18860	GO:0005829,cytosol; GO:0008477,purine nucleosidase activity; GO:0045437,uridine nucleosidase activity; GO:0006152,purine nucleoside catabolic process; GO:0003674,molecular_function; GO:0003824,catalytic activity; GO:0016787,hydrolase activity; GO:0016798,hydrolase activity, acting on glycosyl bonds; GO:0016799,hydrolase activity, hydrolyzing N-glycosyl compounds; GO:0050263,ribosylpyrimidine nucl…	PF01156.19:Inosine-uridine preferring nucleoside hydrolase	--	--	--
LOC103633389	3.34	2.35	2.96	6.31	7.85	7.35	96	65	104	209	226	275	1.33818	1.4787e-10	1.60346e-08	up	NC_050102.1	171943457	171945029	-	LOC103633389	protein_coding	K16292 KDEL-tailed cysteine endopeptidase [EC:3.4.22.-] | (RefSeq) hypothetical protein (A)	--	LOW QUALITY PROTEIN: ervatamin-B [Zea mays]	BROM1_ANACO RecName: Full=Fruit bromelain; EC=3.4.22.33; AltName: Allergen=Ana c 2; Flags: Precursor;	At1g06260	GO:0008234,cysteine-type peptidase activity; GO:0003674,molecular_function; GO:0003824,catalytic activity; GO:0008233,peptidase activity; GO:0070011,peptidase activity, acting on L-amino acid peptides; GO:0016787,hydrolase activity; GO:0140096,catalytic activity, acting on a protein	PF00112.23:Papain family cysteine protease	--	--	--
LOC103636089	0.43	0.44	0.43	1.1	1.4	1.45	41	40	50	119	132	178	1.61525	1.50958e-10	1.63053e-08	up	NC_050103.1	148939003	148944250	-	LOC103636089	protein_coding	--	--	S-type anion channel SLAH2 isoform X1 [Zea mays]	SLAH2_ARATH RecName: Full=S-type anion channel SLAH2; AltName: Full=SLAC1-homolog protein 2;	At5g24030	GO:0016021,integral component of membrane; GO:0005886,plasma membrane; GO:0008308,voltage-gated anion channel activity; GO:0006873,cellular ion homeostasis; GO:0003674,molecular_function; GO:0005215,transporter activity; GO:0005216,ion channel activity; GO:0005244,voltage-gated ion channel activity; GO:0005253,anion channel activity; GO:0022857,transmembrane transporter activity; GO:0008509,anion…	PF03595.17:Voltage-dependent anion channel	--	--	--
LOC103643134	2.01	2.59	2.05	4.7	4.61	6	122	151	152	328	280	473	1.22941	1.52274e-10	1.63831e-08	up	NC_050096.1	203089338	203094208	-	LOC103643134	protein_coding	K10534 nitrate reductase (NAD(P)H) [EC:1.7.1.1 1.7.1.2 1.7.1.3] | (RefSeq) nitrate reductase [NADH]-like (A)	ko00910: Nitrogen metabolism; ko01100: Metabolic pathways	nitrate reductase [NADH]	NIA1_ORYSJ RecName: Full=Nitrate reductase [NADH] 1; Short=NR1; EC=1.7.1.1;	At1g77760_1	GO:0005829,cytosol; GO:0071949,FAD binding; GO:0020037,heme binding; GO:0030151,molybdenum ion binding; GO:0043546,molybdopterin cofactor binding; GO:0009703,nitrate reductase (NADH) activity; GO:0050464,nitrate reductase (NADPH) activity; GO:0042128,nitrate assimilation; GO:0006809,nitric oxide biosynthetic process; GO:0000166,nucleotide binding; GO:0003674,molecular_function; GO:0005488,binding…	PF00174.19:Oxidoreductase molybdopterin binding domain	--	--	--
LOC100383623	6.2	4.4	5.46	11.13	10.78	10.9	224	153	241	463	390	512	1.05725	1.78726e-10	1.90064e-08	up	NC_050105.1	97364513	97367629	-	LOC100383623	uncharacterized LOC100383623	K20869 putative beta-1,4-xylosyltransferase IRX9 [EC:2.4.2.-] | (RefSeq) uncharacterized protein LOC100192819 (A)	--	uncharacterized protein LOC100383623 isoform X1 [Zea mays]	GT43H_ORYSJ RecName: Full=Probable glucuronosyltransferase Os04g0103100 {ECO:0000305}; EC=2.4.-.- {ECO:0000305}; AltName: Full=OsGT43H {ECO:0000303|PubMed:24525904};	At1g27600	GO:0000139,Golgi membrane; GO:0016021,integral component of membrane; GO:0015018,galactosylgalactosylxylosylprotein 3-beta-glucuronosyltransferase activity; GO:0042285,xylosyltransferase activity; GO:0005975,carbohydrate metabolic process; GO:0071555,cell wall organization; GO:0010417,glucuronoxylan biosynthetic process; GO:0009834,plant-type secondary cell wall biogenesis; GO:0003674,molecular_f…	PF03360.16:Glycosyltransferase family 43	--	--	--
LOC100275328	11.27	9.24	6.92	22.19	24.58	21.55	132	104	99	299	288	328	1.34761	2.15271e-10	2.28047e-08	up	NC_050098.1	152232393	152233218	+	LOC100275328	uncharacterized LOC100275328	--	--	unknown [Zea mays]	--	--	--	PF13262.6:Protein of unknown function (DUF4054)	--	--	--
LOC100281160	53.01	34.14	39.96	94.12	76.74	89.74	2116	1310	1948	4323	3065	4655	1.06462	2.18283e-10	2.30351e-08	up	NC_050103.1	112735376	112737550	-	LOC100281160	uncharacterized LOC100281160	K13424 WRKY transcription factor 33 | (RefSeq) WRKY53 - superfamily of TFs having WRKY and zinc finger domains (A)	ko04016: MAPK signaling pathway - plant; ko04626: Plant-pathogen interaction	WRKY transcription factor, partial [Zea mays]	WRK24_ORYSJ RecName: Full=WRKY transcription factor WRKY24 {ECO:0000303|PubMed:15047897}; Short=OsWRKY24 {ECO:0000303|PubMed:15047897};	At2g38470	GO:0005634,nucleus; GO:0003700,DNA-binding transcription factor activity; GO:0043565,sequence-specific DNA binding; GO:0009738,abscisic acid-activated signaling pathway; GO:0009740,gibberellic acid mediated signaling pathway; GO:0009788,negative regulation of abscisic acid-activated signaling pathway; GO:0009938,negative regulation of gibberellic acid mediated signaling pathway; GO:0045893,positi…	PF03106.15:WRKY DNA -binding domain	WRKY	TF	WRKY
LOC118476447	0.17	0.25	0.31	1.92	1.42	3.14	5	7	11	64	41	118	3.15019	2.22308e-10	2.33703e-08	up	NC_050097.1	237508370	237510264	-	LOC118476447	lncRNA	--	--	unknown [Zea mays]	--	At3g31920	--	PF13963.6:Transposase-associated domain	--	--	--
LOC100283108	16.33	12.67	14.18	29.86	31.73	27.69	181	135	192	381	352	399	1.07438	2.46358e-10	2.58002e-08	up	NC_050104.1	47803285	47803852	+	LOC100283108	pollen-specific arabinogalacta protein BAN102	--	--	--	--	--	--	--	--	--	--
LOC100276732	97.4	76.84	61.13	166.01	155.27	159.84	1114	845	854	2185	1777	2376	1.05942	2.49523e-10	2.59344e-08	up	NC_050096.1	169300217	169300802	+	LOC100276732	uncharacterized LOC100276732	--	--	uncharacterized protein LOC100276732 [Zea mays]	--	--	--	--	--	--	--
LOC118476987	0.46	0.09	0.35	2.24	2.11	3.42	11	2	10	61	50	105	3.12374	2.50471e-10	2.59351e-08	up	NC_050099.1	181584545	181585756	+	LOC118476987	protein_coding	K09286 EREBP-like factor | (RefSeq) ethylene-responsive transcription factor TINY-like (A)	--	dehydration-responsive element-binding protein 1G [Zea mays]	ERF17_ARATH RecName: Full=Ethylene-responsive transcription factor ERF017;	At1g19210	GO:0005634,nucleus; GO:0003700,DNA-binding transcription factor activity; GO:0000976,transcription regulatory region sequence-specific DNA binding; GO:0009873,ethylene-activated signaling pathway; GO:0140110,transcription regulator activity; GO:0003674,molecular_function; GO:0001067,regulatory region nucleic acid binding; GO:0003676,nucleic acid binding; GO:0003677,DNA binding; GO:0003690,double-…	PF00847.20:AP2 domain	AP2/ERF-ERF	TF	AP2/ERF->AP2/ERF-ERF
LOC100384448	3.15	1.24	3.17	9.92	8.26	9.63	66	25	81	239	173	262	1.90097	2.85182e-10	2.94186e-08	up	NC_050097.1	1899765	1900837	+	LOC100384448	uncharacterized LOC100384448	K04077 chaperonin GroEL | (RefSeq) chaperonin CPN60-like 2, mitochondrial (A)	ko03018: RNA degradation	uncharacterized protein LOC100384448 [Zea mays]	NHL6_ARATH RecName: Full=NDR1/HIN1-like protein 6 {ECO:0000303|PubMed:26849212};	At1g65690	GO:0005829,cytosol; GO:0016021,integral component of membrane; GO:0005886,plasma membrane; GO:0009738,abscisic acid-activated signaling pathway; GO:0010116,positive regulation of abscisic acid biosynthetic process; GO:0009737,response to abscisic acid; GO:0006970,response to osmotic stress; GO:1902074,response to salt; GO:0001101,response to acid chemical; GO:0007165,signal transduction; GO:00071…	PF03168.13:Late embryogenesis abundant protein	--	--	--
LOC103641105	0.35	0.03	0.22	3.87	1.26	2.11	13	1	10	166	47	102	3.63067	2.90131e-10	2.98175e-08	up	NC_050105.1	58626192	58635505	-	LOC103641105	protein_coding	K15803 (-)-germacrene D synthase [EC:4.2.3.75] | (RefSeq) beta-sesquiphellandrene synthase-like (A)	ko00909: Sesquiterpenoid and triterpenoid biosynthesis	beta-sesquiphellandrene synthase isoform X1 [Zea mays]	TS23B_MAIZE RecName: Full=(E)-beta-caryophyllene synthase {ECO:0000303|PubMed:18296628}; EC=4.2.3.57 {ECO:0000269|PubMed:18296628}; AltName: Full=Terpene synthase 23 {ECO:0000303|PubMed:30187155};	At5g23960	GO:0005737,cytoplasm; GO:0080016,(-)-E-beta-caryophyllene synthase activity; GO:0000287,magnesium ion binding; GO:0010333,terpene synthase activity; GO:1901937,beta-caryophyllene biosynthetic process; GO:0002213,defense response to insect; GO:0045339,farnesyl diphosphate catabolic process; GO:0080027,response to herbivore; GO:0009625,response to insect; GO:0051762,sesquiterpene biosynthetic proce…	PF03936.16:Terpene synthase family, metal binding domain	--	--	--
LOC541959	9.44	6.07	7.16	19.22	15.54	16.98	233	144	216	546	384	545	1.22067	2.92235e-10	2.9922e-08	up	NC_050096.1	24198646	24199910	+	LOC541959	serine acetyltransferase 2	K00640 serine O-acetyltransferase [EC:2.3.1.30] | (RefSeq) sat2; serine acetyltransferase 2 (A)	ko00270: Cysteine and methionine metabolism; ko00920: Sulfur metabolism; ko01100: Metabolic pathways; ko01110: Biosynthesis of secondary metabolites; ko01200: Carbon metabolism; ko01230: Biosynthesis of amino acids	serine acetyltransferase 2 [Zea mays]	SAT4_ORYSJ RecName: Full=Probable serine acetyltransferase 4; EC=2.3.1.30; AltName: Full=OsSERAT2;2;	At3g13110	GO:0005829,cytosol; GO:0009001,serine O-acetyltransferase activity; GO:0006535,cysteine biosynthetic process from serine; GO:0003674,molecular_function; GO:0003824,catalytic activity; GO:0008374,O-acyltransferase activity; GO:0016407,acetyltransferase activity; GO:0016412,serine O-acyltransferase activity; GO:0016413,O-acetyltransferase activity; GO:0016740,transferase activity; GO:0016746,transf…	PF06426.14:Serine acetyltransferase, N-terminal	--	--	--
LOC100284348	61.72	49.67	39.69	108.8	107.9	93.78	1189	920	934	2412	2080	2348	1.06778	2.95301e-10	3.00128e-08	up	NC_050097.1	39654659	39655770	-	LOC100284348	Bowman-Birk type bran trypsin inhibitor	--	--	Bowman-Birk type bran trypsin inhibitor precursor [Zea mays]	IBBR_ORYSI RecName: Full=Bowman-Birk type bran trypsin inhibitor; AltName: Full=OSE727A; AltName: Full=Protein RBBI3-3; AltName: Full=RBTI; Flags: Precursor;	--	GO:0005576,extracellular region; GO:0004867,serine-type endopeptidase inhibitor activity; GO:0003674,molecular_function; GO:0004857,enzyme inhibitor activity; GO:0004866,endopeptidase inhibitor activity; GO:0061135,endopeptidase regulator activity; GO:0098772,molecular function regulator; GO:0030414,peptidase inhibitor activity; GO:0030234,enzyme regulator activity; GO:0061134,peptidase regulator…	PF00228.20:Bowman-Birk serine protease inhibitor family	--	--	--
LOC100281087	15.69	11.57	8.88	29.87	24.96	39	402	285	278	881	640	1299	1.40325	3.12004e-10	3.15938e-08	up	NC_050100.1	198232995	198234436	-	LOC100281087	dehydrin COR410	--	--	unknown [Zea mays]	DHN1_ORYSJ RecName: Full=Dehydrin DHN1 {ECO:0000305}; AltName: Full=Dehydration stress-inducible protein 1 {ECO:0000312|EMBL:AAW48310.1}; AltName: Full=Dehydrin 1 {ECO:0000303|PubMed:15879704}; Short=OsDhn1 {ECO:0000303|PubMed:15879704}; AltName: Full=Low tmperature-induced protein 9 {ECO:0000303|Ref.8}; Short=OsLIP9 {ECO:0000303|Ref.8};	--	GO:0005829,cytosol; GO:0016020,membrane; GO:0009631,cold acclimation; GO:0009737,response to abscisic acid; GO:0009414,response to water deprivation; GO:0006950,response to stress; GO:0008150,biological_process; GO:0009266,response to temperature stimulus; GO:0009409,response to cold; GO:0009628,response to abiotic stimulus; GO:0050896,response to stimulus; GO:0001101,response to acid chemical; G…	PF00257.19:Dehydrin	--	--	--
LOC732751	0.06	0	0.03	4.97	0.67	2.14	2	0	1	179	21	87	6.47146	3.20596e-10	3.22739e-08	up	NC_050105.1	75587494	75591034	-	LOC732751	terpene synthase10	K14174 beta-farnesene/exo-alpha-bergamotene synthase [EC:4.2.3.47 4.2.3.81] | (RefSeq) tps10; (E)-beta-farnesene synthase (A)	ko00909: Sesquiterpenoid and triterpenoid biosynthesis	(E)-beta-farnesene synthase [Zea mays]	FARS_MAIZE RecName: Full=(E)-beta-farnesene synthase {ECO:0000303|PubMed:19646721}; EC=4.2.3.47 {ECO:0000269|PubMed:16418295, ECO:0000269|PubMed:19646721, ECO:0000269|PubMed:21607717}; AltName: Full=(+)-germacrene D synthase {ECO:0000303|PubMed:16418295}; EC=4.2.3.77 {ECO:0000269|PubMed:16418295}; AltName: Full=(E)-alpha-bergamotene synthase {ECO:0000303|PubMed:16418295}; EC=4.2.3.81 {ECO:0000269…	At3g14490	GO:0005737,cytoplasm; GO:0080016,(-)-E-beta-caryophyllene synthase activity; GO:0102877,alpha-copaene synthase activity; GO:0102884,alpha-zingiberene synthase activity; GO:0102887,beta-sesquiphellandrene synthase activity; GO:0000287,magnesium ion binding; GO:0006952,defense response; GO:0016114,terpenoid biosynthetic process; GO:0003674,molecular_function; GO:0003824,catalytic activity; GO:00099…	PF03936.16:Terpene synthase family, metal binding domain	--	--	--
LOC100284462	5	3.41	3.36	11.62	8.2	10.93	145	95	119	388	238	412	1.41826	3.21063e-10	3.22739e-08	up	NC_050096.1	221467955	221469440	+	LOC100284462	uncharacterized LOC100284462	K20854 hydroxyproline O-galactosyltransferase HPGT [EC:2.4.1.-] | (RefSeq) hydroxyproline O-galactosyltransferase HPGT1 (A)	--	WRKY69 - superfamily of TFs having WRKY and zinc finger domains [Zea mays]	WRK19_ORYSJ RecName: Full=Transcription factor WRKY19 {ECO:0000305}; Short=OsWRKY19 {ECO:0000303|PubMed:15047897}; AltName: Full=WRKY transcription factor 19 {ECO:0000305};	At4g11070	GO:0005634,nucleus; GO:0003700,DNA-binding transcription factor activity; GO:0000976,transcription regulatory region sequence-specific DNA binding; GO:0006952,defense response; GO:0140110,transcription regulator activity; GO:0003674,molecular_function; GO:0001067,regulatory region nucleic acid binding; GO:0003676,nucleic acid binding; GO:0003677,DNA binding; GO:0003690,double-stranded DNA binding…	PF03106.15:WRKY DNA -binding domain	WRKY	TF	WRKY
LOC100382585	0.64	0.16	0.63	0	0	0	65	16	78	0	0	0	-8.20834	3.6583e-10	3.62448e-08	down	NC_050103.1	172712752	172718084	+	LOC100382585	uncharacterized LOC100382585	K12349 neutral ceramidase [EC:3.5.1.23] | (RefSeq) neutral ceramidase-like (A)	ko00600: Sphingolipid metabolism; ko01100: Metabolic pathways	uncharacterized LOC100382585 isoform X1 [Zea mays]	M860_ARATH RecName: Full=Uncharacterized mitochondrial protein AtMg00860; AltName: Full=ORF158;	At3g11970_2	GO:0005739,mitochondrion; GO:0005622,intracellular; GO:0005575,cellular_component; GO:0005623,cell; GO:0005737,cytoplasm; GO:0043231,intracellular membrane-bounded organelle; GO:0043226,organelle; GO:0043227,membrane-bounded organelle; GO:0043229,intracellular organelle; GO:0044424,intracellular part; GO:0044444,cytoplasmic part; GO:0044464,cell part	PF00078.27:Reverse transcriptase (RNA-dependent DNA polymerase)	--	--	--
LOC103651914	0.54	0.56	0.35	3.55	7.53	5.13	5	5	4	38	70	62	3.52072	3.70274e-10	3.65536e-08	up	NC_050098.1	46930265	46930830	-	LOC103651914	protein_coding	--	--	ergosterol biosynthetic protein 28 [Zea mays]	ERG28_ARATH RecName: Full=Ergosterol biosynthetic protein 28;	At1g10030	GO:0005783,endoplasmic reticulum; GO:0005789,endoplasmic reticulum membrane; GO:0016021,integral component of membrane; GO:0030674,protein binding, bridging; GO:0016126,sterol biosynthetic process; GO:0005515,protein binding; GO:0003674,molecular_function; GO:0005488,binding; GO:0060090,molecular adaptor activity; GO:0008152,metabolic process; GO:0006629,lipid metabolic process; GO:0006694,steroi…	PF03694.13:Erg28 like protein	--	--	--
LOC100286293	26.22	20.81	17.73	46.42	41.17	41.21	734	560	606	1495	1153	1499	1.02103	3.80009e-10	3.71791e-08	up	NC_050096.1	39254180	39255613	+	LOC100286293	DNA-binding protein	--	--	DNA-binding protein [Zea mays]	AHL22_ARATH RecName: Full=AT-hook motif nuclear-localized protein 22 {ECO:0000312|EMBL:FAA00293.1};	At2g45430	GO:0005634,nucleus; GO:0003700,DNA-binding transcription factor activity; GO:0042826,histone deacetylase binding; GO:0003680,AT DNA binding; GO:0043621,protein self-association; GO:0009908,flower development; GO:0009640,photomorphogenesis; GO:0009647,skotomorphogenesis; GO:0010228,vegetative to reproductive phase transition of meristem; GO:0140110,transcription regulator activity; GO:0003674,mole…	PF03479.15:Plants and Prokaryotes Conserved (PCC) domain	--	--	--
LOC100279620	8.69	6.25	5.02	20.1	16.28	14.65	272	188	192	724	510	596	1.38722	3.8066e-10	3.71791e-08	up	NC_050105.1	115972587	115974190	+	LOC100279620	Arogenate dehydratase/prephenate dehydratase 6 chloroplastic	K05359 arogenate/prephenate dehydratase [EC:4.2.1.91 4.2.1.51] | (RefSeq) uncharacterized protein LOC100279620 (A)	ko00400: Phenylalanine, tyrosine and tryptophan biosynthesis; ko01100: Metabolic pathways; ko01110: Biosynthesis of secondary metabolites; ko01230: Biosynthesis of amino acids	uncharacterized protein LOC100279620 [Zea mays]	AROD3_PETHY RecName: Full=Arogenate dehydratase 3 {ECO:0000303|PubMed:20215586}; Short=PhADT3 {ECO:0000303|PubMed:20215586}; EC=4.2.1.91 {ECO:0000269|PubMed:20215586}; AltName: Full=Prephenate dehydratase ADT3 {ECO:0000305}; EC=4.2.1.51 {ECO:0000255|PROSITE-ProRule:PRU00517, ECO:0000269|PubMed:20215586}; Flags: Precursor;	At1g08250	GO:0009507,chloroplast; GO:0009570,chloroplast stroma; GO:0047769,arogenate dehydratase activity; GO:0004664,prephenate dehydratase activity; GO:0009094,L-phenylalanine biosynthetic process; GO:0003674,molecular_function; GO:0003824,catalytic activity; GO:0016829,lyase activity; GO:0016835,carbon-oxygen lyase activity; GO:0016836,hydro-lyase activity; GO:0008152,metabolic process; GO:0006082,orga…	PF00800.18:Prephenate dehydratase	--	--	--
LOC100191471	23.64	30.53	35.72	11	14.48	7.99	997	1238	1840	534	611	438	-1.39962	4.08649e-10	3.97718e-08	down	NC_050096.1	27570076	27574471	+	LOC100191471	putative O-Glycosyl hydrolase superfamily protein	K19891 glucan endo-1,3-beta-glucosidase 1/2/3 [EC:3.2.1.39] | (RefSeq) putative O-Glycosyl hydrolase superfamily protein precursor (A)	ko00500: Starch and sucrose metabolism; ko01100: Metabolic pathways	putative O-Glycosyl hydrolase superfamily protein precursor [Zea mays]	E133_ARATH RecName: Full=Glucan endo-1,3-beta-glucosidase 3; EC=3.2.1.39; AltName: Full=(1->3)-beta-glucan endohydrolase 3; Short=(1->3)-beta-glucanase 3; AltName: Full=Beta-1,3-endoglucanase 3; Short=Beta-1,3-glucanase 3; Flags: Precursor;	At2g01630	GO:0031225,anchored component of membrane; GO:0046658,anchored component of plasma membrane; GO:0005739,mitochondrion; GO:0005886,plasma membrane; GO:0042973,glucan endo-1,3-beta-D-glucosidase activity; GO:0005975,carbohydrate metabolic process; GO:0006952,defense response; GO:0003674,molecular_function; GO:0003824,catalytic activity; GO:0004553,hydrolase activity, hydrolyzing O-glycosyl compound…	PF00332.18:Glycosyl hydrolases family 17	--	--	--
LOC732819	2.27	2.61	1.86	4.85	4.9	5.83	111	123	111	273	240	371	1.23911	4.16912e-10	4.04331e-08	up	NC_050096.1	257064042	257066549	-	LOC732819	viviparous14	K09840 9-cis-epoxycarotenoid dioxygenase [EC:1.13.11.51] | (RefSeq) vp14; 9-cis-epoxycarotenoid dioxygenase 1, chloroplastic precursor (A)	ko00906: Carotenoid biosynthesis; ko01100: Metabolic pathways; ko01110: Biosynthesis of secondary metabolites	9-cis-epoxycarotenoid dioxygenase 1, chloroplastic precursor [Zea mays]	NCED1_MAIZE RecName: Full=9-cis-epoxycarotenoid dioxygenase 1, chloroplastic; EC=1.13.11.51 {ECO:0000269|PubMed:12495810, ECO:0000269|PubMed:20884803}; AltName: Full=Protein VIVIPAROUS14 {ECO:0000303|PubMed:9188535}; Short=VP-14; Short=VP14 {ECO:0000303|PubMed:9188535}; Flags: Precursor;	At3g14440	GO:0009570,chloroplast stroma; GO:0045549,9-cis-epoxycarotenoid dioxygenase activity; GO:0010436,carotenoid dioxygenase activity; GO:0046872,metal ion binding; GO:0009688,abscisic acid biosynthetic process; GO:0016121,carotene catabolic process; GO:0003674,molecular_function; GO:0003824,catalytic activity; GO:0016491,oxidoreductase activity; GO:0016701,oxidoreductase activity, acting on single do…	PF03055.15:Retinal pigment epithelial membrane protein	--	--	--
LOC100501815	0	0	0	1.01	1.37	1.14	0	0	0	39	46	50	7.8441	4.20615e-10	4.06491e-08	up	NC_050098.1	237155284	237157007	-	LOC100501815	putative cytochrome P450 superfamily protein	K20624 12-hydroxyjasmonoyl-L-amino acid 12-hydroxylase / fatty acid hydroxylase [EC:1.14.14.49] | (RefSeq) putative cytochrome P450 superfamily protein (A)	--	putative cytochrome P450 superfamily protein [Zea mays]	C94C1_ARATH RecName: Full=Cytochrome P450 94C1 {ECO:0000305}; EC=1.14.14.49 {ECO:0000269|PubMed:22215670, ECO:0000269|PubMed:26164240}; AltName: Full=12-hydroxyjasmonoyl-L-amino acid 12-hydroxylase {ECO:0000303|PubMed:22215670};	At2g27690	GO:0005789,endoplasmic reticulum membrane; GO:0016021,integral component of membrane; GO:0043231,intracellular membrane-bounded organelle; GO:0018685,alkane 1-monooxygenase activity; GO:0020037,heme binding; GO:0005506,iron ion binding; GO:0009611,response to wounding; GO:0003674,molecular_function; GO:0003824,catalytic activity; GO:0004497,monooxygenase activity; GO:0016491,oxidoreductase activi…	PF00067.22:Cytochrome P450	--	--	--
LOC100382116	1.45	1.13	1.04	3.49	3.47	3.74	48	36	42	133	115	161	1.59615	4.2863e-10	4.11778e-08	up	NC_050100.1	22326782	22329687	+	LOC100382116	putative cytochrome P450 superfamily protein	K23810 (E)-8-carboxylinalool synthase [EC:1.14.14.-] | (RefSeq) GFH2; ripening-related P-450 enzyme-like (A)	ko00902: Monoterpenoid biosynthesis; ko01110: Biosynthesis of secondary metabolites	putative cytochrome P450 superfamily protein [Zea mays]	C76B6_CATRO RecName: Full=Geraniol 8-hydroxylase; EC=1.14.14.83 {ECO:0000269|PubMed:11718718, ECO:0000269|PubMed:21504162}; AltName: Full=Cytochrome P450 76B6; AltName: Full=Geraniol 10-hydroxylase; Short=CrG10H;	At2g45570	GO:0005789,endoplasmic reticulum membrane; GO:0016021,integral component of membrane; GO:0102811,geraniol 10-hydroxylase activity; GO:0020037,heme binding; GO:0005506,iron ion binding; GO:0016709,oxidoreductase activity, acting on paired donors, with incorporation or reduction of molecular oxygen, NAD(P)H as one donor, and incorporation of one atom of oxygen; GO:0016099,monoterpenoid biosynthetic…	PF00067.22:Cytochrome P450	--	--	--
LOC109944467	6.58	5.92	7.75	2.8	3.34	3.45	376	325	541	184	191	256	-1.05589	4.97809e-10	4.71173e-08	down	NC_050097.1	10722740	10725982	-	LOC109944467	protein_coding	K19788 obg-like ATPase 1 | (RefSeq) uncharacterized protein LOC100274056 (A)	--	probable inactive purple acid phosphatase 16 [Zea mays]	PPA16_ARATH RecName: Full=Probable inactive purple acid phosphatase 16; Flags: Precursor;	At3g10150	GO:0005576,extracellular region; GO:0003993,acid phosphatase activity; GO:0016788,hydrolase activity, acting on ester bonds; GO:0046872,metal ion binding; GO:0003674,molecular_function; GO:0003824,catalytic activity; GO:0016787,hydrolase activity; GO:0016791,phosphatase activity; GO:0042578,phosphoric ester hydrolase activity; GO:0005488,binding; GO:0043167,ion binding; GO:0043169,cation binding;…	--	--	--	--
LOC100192457	1.35	0.68	0.88	3.65	3.31	4.41	35	17	28	109	86	149	1.99548	5.10932e-10	4.81938e-08	up	NC_050096.1	17702276	17703775	-	LOC100192457	uncharacterized LOC100192457	K09286 EREBP-like factor | (RefSeq) putative AP2/EREBP transcription factor superfamily protein (A)	--	putative AP2/EREBP transcription factor superfamily protein [Zea mays]	RAP22_ARATH RecName: Full=Ethylene-responsive transcription factor RAP2-2; Short=AtRAP2.2; AltName: Full=Protein RELATED TO APETALA2 2;	At3g14230	GO:0005634,nucleus; GO:0003700,DNA-binding transcription factor activity; GO:0000976,transcription regulatory region sequence-specific DNA binding; GO:0009873,ethylene-activated signaling pathway; GO:0010468,regulation of gene expression; GO:0001666,response to hypoxia; GO:0140110,transcription regulator activity; GO:0003674,molecular_function; GO:0001067,regulatory region nucleic acid binding; G…	PF00847.20:AP2 domain	AP2/ERF-ERF	TF	AP2/ERF->AP2/ERF-ERF
LOC100272488	17.27	11.71	16.53	32.41	29.66	29.31	431	281	504	931	741	951	1.0334	5.18269e-10	4.86889e-08	up	NC_050098.1	29732540	29736138	-	LOC100272488	uncharacterized LOC100272488	--	--	putative HLH DNA-binding domain superfamily protein [Zea mays]	BH167_ARATH RecName: Full=Transcription factor bHLH167 {ECO:0000305}; AltName: Full=Basic helix-loop-helix protein 167 {ECO:0000305}; Short=AtbHLH167 {ECO:0000305}; Short=bHLH 167 {ECO:0000305}; AltName: Full=bHLH transcription factor bHLH167 {ECO:0000305};	At4g20970	GO:0005737,cytoplasm; GO:0005634,nucleus; GO:0090575,RNA polymerase II transcription factor complex; GO:0003700,DNA-binding transcription factor activity; GO:0000981,DNA-binding transcription factor activity, RNA polymerase II-specific; GO:0046983,protein dimerization activity; GO:0000977,RNA polymerase II regulatory region sequence-specific DNA binding; GO:0006357,regulation of transcription by …	PF00010.26:Helix-loop-helix DNA-binding domain	bHLH	TF	bHLH
LOC100192050	12.45	12.92	13.62	3.32	6.27	2.71	508	507	679	156	256	144	-1.64304	5.21591e-10	4.8699e-08	down	NC_050098.1	218138647	218140737	+	LOC100192050	uncharacterized LOC100192050	K13434 pathogenesis-related genes transcriptional activator PTI6 | (RefSeq) ethylene-responsive transcription factor ERF069-like (A)	ko04626: Plant-pathogen interaction	putative AP2/EREBP transcription factor superfamily protein [Zea mays]	CRF3_ARATH RecName: Full=Ethylene-responsive transcription factor CRF3; AltName: Full=Protein CYTOKININ RESPONSE FACTOR 3;	At5g53290	GO:0005737,cytoplasm; GO:0005634,nucleus; GO:0003677,DNA binding; GO:0003700,DNA-binding transcription factor activity; GO:0048825,cotyledon development; GO:0009736,cytokinin-activated signaling pathway; GO:0009873,ethylene-activated signaling pathway; GO:0048366,leaf development; GO:0003674,molecular_function; GO:0003676,nucleic acid binding; GO:0005488,binding; GO:0097159,organic cyclic compoun…	PF00847.20:AP2 domain	AP2/ERF-ERF	TF	AP2/ERF->AP2/ERF-ERF
LOC100272302	13.89	12.07	9.58	28.11	23.82	23.57	292	244	246	680	501	644	1.11768	5.31965e-10	4.94997e-08	up	NC_050103.1	102787900	102789675	+	LOC100272302	soluble inorganic pyrophosphatase	K01507 inorganic pyrophosphatase [EC:3.6.1.1] | (RefSeq) soluble inorganic pyrophosphatase (A)	ko00190: Oxidative phosphorylation	soluble inorganic pyrophosphatase [Zea mays]	IPYR_MAIZE RecName: Full=Soluble inorganic pyrophosphatase; EC=3.6.1.1; AltName: Full=Pyrophosphate phospho-hydrolase; Short=PPase;	At2g46860	GO:0005829,cytosol; GO:0004427,inorganic diphosphatase activity; GO:0000287,magnesium ion binding; GO:0006796,phosphate-containing compound metabolic process; GO:0003674,molecular_function; GO:0003824,catalytic activity; GO:0016462,pyrophosphatase activity; GO:0016787,hydrolase activity; GO:0016817,hydrolase activity, acting on acid anhydrides; GO:0016818,hydrolase activity, acting on acid anhydr…	PF00719.19:Inorganic pyrophosphatase	--	--	--
LOC100170237	90.32	64.4	59.7	197.53	130.72	157.34	2216	1519	1789	5577	3209	5017	1.20993	5.36052e-10	4.97121e-08	up	NC_050103.1	11952693	11956781	+	LOC100170237	uncharacterized LOC100170237	--	--	putative bifunctional nuclease precursor [Zea mays]	ENDO4_ARATH RecName: Full=Endonuclease 4 {ECO:0000303|PubMed:17651368}; Short=AtENDO4 {ECO:0000303|PubMed:17651368}; EC=3.1.30.1 {ECO:0000269|PubMed:23620482}; AltName: Full=Deoxyribonuclease ENDO4 {ECO:0000303|PubMed:17651368}; AltName: Full=Single-stranded-nucleate endonuclease ENDO4 {ECO:0000303|PubMed:17651368}; Flags: Precursor;	At1g68290	GO:0004519,endonuclease activity; GO:0004521,endoribonuclease activity; GO:0046872,metal ion binding; GO:0003676,nucleic acid binding; GO:0000014,single-stranded DNA endodeoxyribonuclease activity; GO:0006308,DNA catabolic process; GO:0090502,RNA phosphodiester bond hydrolysis, endonucleolytic; GO:0003674,molecular_function; GO:0003824,catalytic activity; GO:0004518,nuclease activity; GO:0016787,…	PF02265.16:S1/P1 Nuclease	--	--	--
LOC100285675	0.95	0.52	0.81	3.33	2.97	6.11	21	11	22	85	66	176	2.46855	5.43618e-10	5.00765e-08	up	NC_050098.1	52802108	52803243	+	LOC100285675	uncharacterized LOC100285675	K09422 transcription factor MYB, plant | (RefSeq) MYB145; cpm7 (A)	--	cpm7 [Zea mays]	JAMYB_ORYSJ RecName: Full=Transcription factor JAMYB {ECO:0000305}; AltName: Full=OsJAMyb {ECO:0000303|PubMed:11310740};	At5g49620	GO:0005634,nucleus; GO:0003700,DNA-binding transcription factor activity; GO:0043565,sequence-specific DNA binding; GO:0006952,defense response; GO:0006355,regulation of transcription, DNA-templated; GO:0140110,transcription regulator activity; GO:0003674,molecular_function; GO:0003676,nucleic acid binding; GO:0003677,DNA binding; GO:0005488,binding; GO:0097159,organic cyclic compound binding; GO…	PF00249.31:Myb-like DNA-binding domain	MYB	TF	MYB->MYB
novel.1572	1.79	2.08	7.64	0	0	0	68	76	355	0	0	0	-9.79742	5.52173e-10	5.0695e-08	down	NC_050097.1	31927597	31930386	-	--	--	K00029 malate dehydrogenase (oxaloacetate-decarboxylating)(NADP+) [EC:1.1.1.40] | (RefSeq) me4; NADP malic enzyme 4 (A)	ko00620: Pyruvate metabolism; ko00710: Carbon fixation in photosynthetic organisms; ko01100: Metabolic pathways; ko01200: Carbon metabolism	NADP-dependent malic enzyme 4 chloroplastic [Zea mays]	MAOX_PHAVU RecName: Full=NADP-dependent malic enzyme; Short=NADP-ME; EC=1.1.1.40;	At5g25880	GO:0005737,cytoplasm; GO:0004471,malate dehydrogenase (decarboxylating) (NAD+) activity; GO:0004473,malate dehydrogenase (decarboxylating) (NADP+) activity; GO:0046872,metal ion binding; GO:0051287,NAD binding; GO:0008948,oxaloacetate decarboxylase activity; GO:0003674,molecular_function; GO:0003824,catalytic activity; GO:0004470,malic enzyme activity; GO:0016491,oxidoreductase activity; GO:00166…	--	--	--	--
LOC103627642	2.75	2.56	1.91	5.76	4.91	7.86	154	138	131	371	275	572	1.38587	5.9432e-10	5.43832e-08	up	NC_050100.1	210350526	210354764	-	LOC103627642	protein_coding	K01176 alpha-amylase [EC:3.2.1.1] | (RefSeq) alpha-amylase isozyme 2A (A)	ko00500: Starch and sucrose metabolism; ko01100: Metabolic pathways; ko01110: Biosynthesis of secondary metabolites	probable L-type lectin-domain containing receptor kinase S.5 [Zea mays]	LRKS7_ARATH RecName: Full=Probable L-type lectin-domain containing receptor kinase S.7 {ECO:0000303|PubMed:19773388}; Short=LecRK-S.7 {ECO:0000303|PubMed:19773388}; EC=2.7.11.1 {ECO:0000255|PROSITE-ProRule:PRU00159}; Flags: Precursor;	At5g55830	GO:0016021,integral component of membrane; GO:0005886,plasma membrane; GO:0005524,ATP binding; GO:0030246,carbohydrate binding; GO:0106310,NA; GO:0106311,NA; GO:0004675,transmembrane receptor protein serine/threonine kinase activity; GO:0042742,defense response to bacterium; GO:0002229,defense response to oomycetes; GO:0000166,nucleotide binding; GO:0003674,molecular_function; GO:0005488,binding;…	PF00139.19:Legume lectin domain	--	--	--
LOC100384718	10.96	9.03	10.26	30.94	19.47	22.26	202	160	231	656	359	533	1.29488	6.16571e-10	5.62325e-08	up	NC_050104.1	108652390	108653538	+	LOC100384718	uncharacterized LOC100384718	K03686 molecular chaperone DnaJ | (RefSeq) uncharacterized protein LOC8085280 (A)	--	uncharacterized protein LOC100384718 [Zea mays]	DNAJ8_ARATH RecName: Full=Chaperone protein dnaJ 8, chloroplastic; Short=AtDjC8; Short=AtJ8; Flags: Precursor;	At1g80920	GO:0009507,chloroplast; GO:0009570,chloroplast stroma; GO:0005634,nucleus; GO:0009416,response to light stimulus; GO:0008150,biological_process; GO:0009314,response to radiation; GO:0009628,response to abiotic stimulus; GO:0050896,response to stimulus; GO:0005622,intracellular; GO:0005575,cellular_component; GO:0005623,cell; GO:0005737,cytoplasm; GO:0043231,intracellular membrane-bounded organell…	PF00226.31:DnaJ domain	--	--	--
LOC103641414	3.01	1.85	2.1	6.19	23.6	16.03	27	16	23	64	212	187	2.73846	6.32964e-10	5.73867e-08	up	NC_050105.1	95439717	95440176	-	LOC103641414	protein_coding	--	--	uncharacterized protein LOC103641414 [Zea mays]	--	--	--	--	--	--	--
LOC103630789	0.22	0.25	0.27	2.49	1.35	1.11	10	11	15	131	62	66	2.77854	6.33393e-10	5.73867e-08	up	NC_050101.1	178415550	178417963	-	LOC103630789	protein_coding	--	--	S-type anion channel SLAH2 [Zea mays]	SLAH2_ARATH RecName: Full=S-type anion channel SLAH2; AltName: Full=SLAC1-homolog protein 2;	At5g24030	GO:0016021,integral component of membrane; GO:0005886,plasma membrane; GO:0008308,voltage-gated anion channel activity; GO:0006873,cellular ion homeostasis; GO:0003674,molecular_function; GO:0005215,transporter activity; GO:0005216,ion channel activity; GO:0005244,voltage-gated ion channel activity; GO:0005253,anion channel activity; GO:0022857,transmembrane transporter activity; GO:0008509,anion…	PF03595.17:Voltage-dependent anion channel	--	--	--
LOC103637414	3.55	2.14	1.66	7.03	6.75	8.69	124	72	71	283	236	395	1.64395	6.4317e-10	5.78916e-08	up	NC_050103.1	156925674	156927464	+	LOC103637414	protein_coding	K20716 mitogen-activated protein kinase kinase kinase 17/18 | (RefSeq) mitogen-activated protein kinase kinase kinase 17 (A)	ko04016: MAPK signaling pathway - plant	mitogen-activated protein kinase kinase kinase 17 [Zea mays]	M3K17_ARATH RecName: Full=Mitogen-activated protein kinase kinase kinase 17 {ECO:0000303|PubMed:25720833}; EC=2.7.11.25 {ECO:0000250|UniProtKB:Q9ZVP5, ECO:0000255|PROSITE-ProRule:PRU00159};	At4g26890	GO:0005634,nucleus; GO:0005524,ATP binding; GO:0004709,MAP kinase kinase kinase activity; GO:0019901,protein kinase binding; GO:0106310,NA; GO:0004674,protein serine/threonine kinase activity; GO:0106311,NA; GO:0009738,abscisic acid-activated signaling pathway; GO:0009737,response to abscisic acid; GO:0006970,response to osmotic stress; GO:0007165,signal transduction; GO:0000166,nucleotide bindin…	PF00069.25:Protein kinase domain	--	--	--
LOC542224	22.64	16.8	14.75	36.97	33.2	37.9	998	712	794	1875	1464	2171	1.02348	6.65401e-10	5.96975e-08	up	NC_050097.1	15241365	15246743	-	LOC542224	calcium dependent protein kinase	K13412 calcium-dependent protein kinase [EC:2.7.11.1] | (RefSeq) CDPK1; calcium dependent protein kinase (A)	ko04626: Plant-pathogen interaction	calcium dependent protein kinase [Zea mays]	CDPKD_ORYSJ RecName: Full=Calcium-dependent protein kinase 13 {ECO:0000305}; Short=OsCDPK13 {ECO:0000305}; Short=OsCPK13 {ECO:0000303|PubMed:15695435}; EC=2.7.11.1 {ECO:0000305}; AltName: Full=Calcium-dependent protein kinase OsCDPK7 {ECO:0000303|PubMed:10929125};	At4g35310	GO:0005737,cytoplasm; GO:0016020,membrane; GO:0005634,nucleus; GO:0005524,ATP binding; GO:0005509,calcium ion binding; GO:0009931,calcium-dependent protein serine/threonine kinase activity; GO:0005516,calmodulin binding; GO:0004683,calmodulin-dependent protein kinase activity; GO:0106310,NA; GO:0106311,NA; GO:0035556,intracellular signal transduction; GO:0018105,peptidyl-serine phosphorylation; G…	PF00069.25:Protein kinase domain	--	--	--
LOC103633580	0.99	1.1	1.19	2.54	3.67	5	41	44	60	121	152	269	1.79057	6.73738e-10	6.02492e-08	up	NC_050102.1	182932240	182934361	-	LOC103633580	protein_coding	K14514 ethylene-insensitive protein 3 | (RefSeq) protein ETHYLENE INSENSITIVE 3 (A)	ko04016: MAPK signaling pathway - plant; ko04075: Plant hormone signal transduction	protein ETHYLENE INSENSITIVE 3 [Zea mays]	EIL2_ORYSJ RecName: Full=Protein ETHYLENE-INSENSITIVE 3-like 2 {ECO:0000303|PubMed:19798512}; Short=EIN3-like protein 2 {ECO:0000303|PubMed:19798512}; Short=OsEIL2 {ECO:0000303|PubMed:19798512};	At3g20770	GO:0005634,nucleus; GO:0003677,DNA binding; GO:0003700,DNA-binding transcription factor activity; GO:0043565,sequence-specific DNA binding; GO:0009873,ethylene-activated signaling pathway; GO:1901001,negative regulation of response to salt stress; GO:0045893,positive regulation of transcription, DNA-templated; GO:0010104,regulation of ethylene-activated signaling pathway; GO:1903034,regulation of…	PF04873.13:Ethylene insensitive 3	EIL	TF	EIL
LOC100275605	5.02	6.67	7.57	1.8	2.81	1.58	191	244	352	79	107	78	-1.62117	7.68347e-10	6.82664e-08	down	NC_050104.1	111893398	111908764	-	LOC100275605	uncharacterized LOC100275605	--	--	uncharacterized protein LOC100275605 [Zea mays]	--	--	--	--	--	--	--
LOC100279724	1.27	0.64	1.04	4.25	3.5	3.5	33	16	33	127	91	118	1.95486	7.86888e-10	6.96889e-08	up	NC_050096.1	260243986	260246233	-	LOC100279724	uncharacterized LOC100279724	K20278 inositol polyphosphate 5-phosphatase INPP5E [EC:3.1.3.36] | (RefSeq) hypothetical protein (A)	ko00562: Inositol phosphate metabolism; ko01100: Metabolic pathways; ko04070: Phosphatidylinositol signaling system	Type IV inositol polyphosphate 5-phosphatase 11 [Zea mays]	IP5PB_ARATH RecName: Full=Type IV inositol polyphosphate 5-phosphatase 11 {ECO:0000303|PubMed:15181205}; Short=At5PTase11 {ECO:0000303|PubMed:15181205}; EC=3.1.3.36 {ECO:0000269|PubMed:15181205}; EC=3.1.3.86 {ECO:0000269|PubMed:15181205};	At1g47510	GO:0005886,plasma membrane; GO:0034485,phosphatidylinositol-3,4,5-trisphosphate 5-phosphatase activity; GO:0043813,phosphatidylinositol-3,5-bisphosphate 5-phosphatase activity; GO:0004439,phosphatidylinositol-4,5-bisphosphate 5-phosphatase activity; GO:0046855,inositol phosphate dephosphorylation; GO:0046856,phosphatidylinositol dephosphorylation; GO:0009737,response to abscisic acid; GO:0009733,…	PF03372.23:Endonuclease/Exonuclease/phosphatase family	--	--	--
LOC103629364	1.6	1.4	1.06	3.18	3.17	3.55	96	81	78	220	191	278	1.32017	8.25501e-10	7.28742e-08	up	NC_050101.1	64898267	64904384	+	LOC103629364	protein_coding	--	--	membrane protein of ER body-like protein isoform X1 [Zea mays]	MEBL_ARATH RecName: Full=Membrane protein of ER body-like protein;	At4g27870	GO:0005783,endoplasmic reticulum; GO:0005789,endoplasmic reticulum membrane; GO:0010168,ER body; GO:0016021,integral component of membrane; GO:0016020,membrane; GO:0005886,plasma membrane; GO:0005381,iron ion transmembrane transporter activity; GO:0005384,manganese ion transmembrane transporter activity; GO:0030026,cellular manganese ion homeostasis; GO:0006880,intracellular sequestering of iron …	--	--	--	--
LOC100192463	5.65	3.62	4.54	9.9	12.44	11.69	107	66	105	216	236	288	1.32643	8.54137e-10	7.49361e-08	up	NC_050099.1	213797161	213798131	-	LOC100192463	uncharacterized LOC100192463	--	--	uncharacterized protein LOC100192463 [Zea mays]	--	--	--	PF05097.12:Protein of unknown function (DUF688)	--	--	--
LOC100282636	26.43	32.47	30.58	11.65	17.06	11.12	779	920	1101	395	503	426	-1.14568	8.54298e-10	7.49361e-08	down	NC_050101.1	175833518	175835619	-	LOC100282636	dnaJ subfamily B member 5	K09510 DnaJ homolog subfamily B member 4 | (RefSeq) dnaJ subfamily B member 5 (A)	--	unknown [Zea mays]	DNJH_ATRNU RecName: Full=DnaJ protein homolog ANJ1; Flags: Precursor;	At2g20560	GO:0016020,membrane; GO:0005524,ATP binding; GO:0030544,Hsp70 protein binding; GO:0046872,metal ion binding; GO:0051082,unfolded protein binding; GO:0006457,protein folding; GO:0009408,response to heat; GO:0000166,nucleotide binding; GO:0003674,molecular_function; GO:0005488,binding; GO:0008144,drug binding; GO:0017076,purine nucleotide binding; GO:0030554,adenyl nucleotide binding; GO:0032553,ri…	PF01556.18:DnaJ C terminal domain	--	--	--
LOC100191748	11.02	13.83	10.6	24.18	25.39	20.79	314	379	369	793	724	770	1.01576	8.63917e-10	7.54226e-08	up	NC_050096.1	250454108	250455833	-	LOC100191748	GDSL esterase/lipase	K01206 alpha-L-fucosidase [EC:3.2.1.51] | (RefSeq) alpha-L-fucosidase 3 (A)	ko00511: Other glycan degradation	uncharacterized protein LOC100191748 precursor [Zea mays]	GDL9_ARATH RecName: Full=GDSL esterase/lipase At1g28600; EC=3.1.1.-; AltName: Full=Extracellular lipase At1g28600; Flags: Precursor;	At1g28600	GO:0005618,cell wall; GO:0005576,extracellular region; GO:0016788,hydrolase activity, acting on ester bonds; GO:0016042,lipid catabolic process; GO:0003674,molecular_function; GO:0003824,catalytic activity; GO:0016787,hydrolase activity; GO:0008152,metabolic process; GO:0006629,lipid metabolic process; GO:0008150,biological_process; GO:0009056,catabolic process; GO:0044238,primary metabolic proce…	PF00657.22:GDSL-like Lipase/Acylhydrolase	--	--	--
LOC100216803	14.49	10.03	10.68	27.28	20.09	29.3	622	414	560	1348	863	1635	1.15132	8.65321e-10	7.54226e-08	up	NC_050105.1	108702193	108704985	-	LOC100216803	putative alcohol dehydrogenase superfamily protein	K00224 chloroplastic oxoene reductase [EC:1.3.1.-] | (RefSeq) chloroplast envelope quinone oxidoreductase homolog (A)	ko00592: alpha-Linolenic acid metabolism; ko01110: Biosynthesis of secondary metabolites	unknown [Zea mays]	QORH_ARATH RecName: Full=Chloroplast envelope quinone oxidoreductase homolog {ECO:0000303|PubMed:20424175}; Short=ceQORH {ECO:0000303|PubMed:20424175}; EC=1.3.1.- {ECO:0000269|PubMed:26678323};	At4g13010	GO:0009507,chloroplast; GO:0009941,chloroplast envelope; GO:0009706,chloroplast inner membrane; GO:0009535,chloroplast thylakoid membrane; GO:0005829,cytosol; GO:0005886,plasma membrane; GO:0005773,vacuole; GO:0016491,oxidoreductase activity; GO:0003674,molecular_function; GO:0003824,catalytic activity; GO:0005622,intracellular; GO:0005575,cellular_component; GO:0005623,cell; GO:0005737,cytoplasm…	PF13602.6:Zinc-binding dehydrogenase	--	--	--
LOC103636505	2.07	1.2	1.37	5.41	3.66	4.14	127	71	103	382	225	330	1.54045	8.84049e-10	7.68118e-08	up	NC_050103.1	175010607	175013750	+	LOC103636505	protein_coding	K18081 myotubularin-related protein 1/2 [EC:3.1.3.64 3.1.3.95] | (RefSeq) phosphatidylinositol-3-phosphatase myotubularin-2-like (A)	ko00562: Inositol phosphate metabolism; ko01100: Metabolic pathways; ko04070: Phosphatidylinositol signaling system	uncharacterized protein LOC103636505 [Zea mays]	--	At3g23160	GO:0045927,positive regulation of growth; GO:0040007,growth; GO:0008150,biological_process; GO:0040008,regulation of growth; GO:0048518,positive regulation of biological process; GO:0050789,regulation of biological process; GO:0065007,biological regulation	PF05003.12:Protein of unknown function (DUF668)	--	--	--
LOC109939245	1.09	1.51	1.33	3.38	3.5	4.35	39	52	58	139	125	202	1.53828	9.24729e-10	8.00938e-08	up	NC_050099.1	2905522	2908175	+	LOC109939245	transcription factor MYB108-like	K09422 transcription factor MYB, plant | (RefSeq) uncharacterized protein LOC109939245 (A)	--	uncharacterized protein LOC109939245 [Zea mays]	JAMYB_ORYSJ RecName: Full=Transcription factor JAMYB {ECO:0000305}; AltName: Full=OsJAMyb {ECO:0000303|PubMed:11310740};	At5g49620	GO:0005634,nucleus; GO:0003700,DNA-binding transcription factor activity; GO:0043565,sequence-specific DNA binding; GO:0006952,defense response; GO:0006355,regulation of transcription, DNA-templated; GO:0140110,transcription regulator activity; GO:0003674,molecular_function; GO:0003676,nucleic acid binding; GO:0003677,DNA binding; GO:0005488,binding; GO:0097159,organic cyclic compound binding; GO…	PF00249.31:Myb-like DNA-binding domain	MYB	TF	MYB->MYB
pht1	29.04	19.73	18.15	52.71	42.58	47.84	1107	723	845	2312	1624	2370	1.12625	9.50099e-10	8.20332e-08	up	NC_050100.1	33267448	33269400	+	pht1	phosphate transporter protein1	K08176 MFS transporter, PHS family, inorganic phosphate transporter | (RefSeq) pht1; phosphate transporter protein 1 (A)	--	phosphate transporter protein 1 [Zea mays]	PHT18_ORYSJ RecName: Full=Probable inorganic phosphate transporter 1-8; Short=OsPT8; Short=OsPht1;8; AltName: Full=H(+)/Pi cotransporter;	At2g38940	GO:0016021,integral component of membrane; GO:0005315,inorganic phosphate transmembrane transporter activity; GO:0015293,symporter activity; GO:0006817,phosphate ion transport; GO:0003674,molecular_function; GO:0005215,transporter activity; GO:0022857,transmembrane transporter activity; GO:0015291,secondary active transmembrane transporter activity; GO:0015318,inorganic molecular entity transmemb…	PF00083.24:Sugar (and other) transporter	--	--	--
LOC100191842	0.94	0.37	0.77	4.24	2.44	3.06	32	12	32	166	83	135	2.25533	9.78859e-10	8.42522e-08	up	NC_050104.1	120195497	120197238	-	LOC100191842	Triacylglycerol lipase like protein	K16818 phospholipase A1 [EC:3.1.1.32] | (RefSeq) phospholipase A(1) DAD1, chloroplastic (A)	ko00564: Glycerophospholipid metabolism; ko00592: alpha-Linolenic acid metabolism; ko01100: Metabolic pathways; ko01110: Biosynthesis of secondary metabolites	Triacylglycerol lipase like protein [Zea mays]	PLA14_ARATH RecName: Full=Phospholipase A1-Ibeta2, chloroplastic; EC=3.1.1.-; Flags: Precursor;	At4g16820	GO:0009507,chloroplast; GO:0047714,galactolipase activity; GO:0008970,phospholipase A1 activity; GO:0004620,phospholipase activity; GO:0004806,triglyceride lipase activity; GO:0016042,lipid catabolic process; GO:0003674,molecular_function; GO:0003824,catalytic activity; GO:0016298,lipase activity; GO:0016787,hydrolase activity; GO:0016788,hydrolase activity, acting on ester bonds; GO:0052689,carb…	PF01764.25:Lipase (class 3)	--	--	--
LOC100382111	6.73	6.38	5.6	11.25	11.8	16.14	248	226	252	477	435	773	1.09203	9.84998e-10	8.45165e-08	up	NC_050096.1	303643809	303646439	-	LOC100382111	uncharacterized LOC100382111	K03320 ammonium transporter, Amt family | (RefSeq) ammonium transporter 3 member 2 (A)	--	Ammonium transporter 2 [Zea mays]	AMT32_ORYSJ RecName: Full=Ammonium transporter 3 member 2; Short=OsAMT3;2;	At2g38290	GO:0005887,integral component of plasma membrane; GO:0008519,ammonium transmembrane transporter activity; GO:0019740,nitrogen utilization; GO:0003674,molecular_function; GO:0005215,transporter activity; GO:0022857,transmembrane transporter activity; GO:0008324,cation transmembrane transporter activity; GO:0015075,ion transmembrane transporter activity; GO:0008150,biological_process; GO:0005886,pl…	PF00909.21:Ammonium Transporter Family	--	--	--
LOC100280087	0	0	0	1.49	0.76	0.86	0	0	0	63	28	41	7.80471	1.07521e-09	9.16854e-08	up	NC_050104.1	136081271	136083921	+	LOC100280087	putative cytochrome P450 superfamily protein	K15472 premnaspirodiene oxygenase [EC:1.14.14.151] | (RefSeq) premnaspirodiene oxygenase (A)	ko00909: Sesquiterpenoid and triterpenoid biosynthesis; ko01110: Biosynthesis of secondary metabolites	putative cytochrome P450 superfamily protein [Zea mays]	C7D55_HYOMU RecName: Full=Premnaspirodiene oxygenase; Short=HPO; EC=1.14.14.151 {ECO:0000269|PubMed:17715131}; AltName: Full=Cytochrome P450 71D55;	At3g26330	GO:0016021,integral component of membrane; GO:0020037,heme binding; GO:0005506,iron ion binding; GO:0004497,monooxygenase activity; GO:0016705,oxidoreductase activity, acting on paired donors, with incorporation or reduction of molecular oxygen; GO:0003674,molecular_function; GO:0005488,binding; GO:0046906,tetrapyrrole binding; GO:0048037,cofactor binding; GO:0097159,organic cyclic compound bindi…	PF00067.22:Cytochrome P450	--	--	--
LOC100273283	10.76	12.28	9.82	17.76	25.32	25.02	288	316	321	547	678	870	1.07388	1.08839e-09	9.25235e-08	up	NC_050098.1	59884572	59886680	+	LOC100273283	Peroxidase 64	K00430 peroxidase [EC:1.11.1.7] | (RefSeq) uncharacterized protein LOC100273283 (A)	ko00940: Phenylpropanoid biosynthesis; ko01100: Metabolic pathways; ko01110: Biosynthesis of secondary metabolites	uncharacterized protein LOC100273283 [Zea mays]	PER1_MAIZE RecName: Full=Peroxidase 1; EC=1.11.1.7; AltName: Full=Plasma membrane-bound peroxidase 1; Short=pmPOX1; Flags: Precursor;	At5g05340	GO:0005576,extracellular region; GO:0009505,plant-type cell wall; GO:0009506,plasmodesma; GO:0005773,vacuole; GO:0020037,heme binding; GO:0046872,metal ion binding; GO:0004601,peroxidase activity; GO:0042744,hydrogen peroxide catabolic process; GO:0006979,response to oxidative stress; GO:0003674,molecular_function; GO:0005488,binding; GO:0046906,tetrapyrrole binding; GO:0048037,cofactor binding; …	PF00141.23:Peroxidase	--	--	--
LOC100274379	202.43	263.3	216.06	100.15	135.48	95.37	5891	7367	7680	3354	3945	3607	-1.01839	1.13991e-09	9.66044e-08	down	NC_050096.1	53697051	53698885	-	LOC100274379	uncharacterized LOC100274379	--	--	uncharacterized protein LOC100274379 [Zea mays]	40C1_ORYSJ RecName: Full=Ricin B-like lectin R40C1 {ECO:0000305}; AltName: Full=Osr40c1 {ECO:0000303|PubMed:9265787};	At2g39050	GO:0030246,carbohydrate binding; GO:0003674,molecular_function; GO:0005488,binding	PF14200.6:Ricin-type beta-trefoil lectin domain-like	--	--	--
LOC100273981	9.93	15.8	15.04	4.88	6.68	4.28	649	993	1201	367	437	364	-1.34105	1.20275e-09	1.01617e-07	down	NC_050096.1	276787105	276793655	+	LOC100273981	uncharacterized LOC100273981	K19001 ATP-dependent DNA helicase | (RefSeq) chr101a; chromatin complex subunit A 101 (A)	--	chromatin complex subunit A 101 [Zea mays]	DDM1_ARATH RecName: Full=ATP-dependent DNA helicase DDM1; EC=3.6.4.12; AltName: Full=Protein CHROMATIN REMODELING 1 {ECO:0000303|PubMed:16547115}; Short=AtCHR1; Short=CHR01; AltName: Full=Protein DECREASED DNA METHYLATION 1; Short=AtDDM1; AltName: Full=Protein SOMNIFEROUS 1; AltName: Full=SWI/SNF2-related matrix-associated actin-dependent regulator of chromatin DDM1;	At5g66750	GO:0000786,nucleosome; GO:0005634,nucleus; GO:0005524,ATP binding; GO:0016887,ATPase activity; GO:0008094,DNA-dependent ATPase activity; GO:0003677,DNA binding; GO:0003678,DNA helicase activity; GO:0070615,nucleosome-dependent ATPase activity; GO:0009294,DNA mediated transformation; GO:0006346,methylation-dependent chromatin silencing; GO:0070829,heterochromatin maintenance; GO:0090241,negative r…	PF00176.23:SNF2 family N-terminal domain	SNF2	TR	SNF2
LOC103651132	2.44	2.61	1.72	5.86	5.84	4.93	103	106	89	285	247	271	1.32909	1.39085e-09	1.16793e-07	up	NC_050098.1	195164398	195166764	-	LOC103651132	protein_coding	K14487 auxin responsive GH3 gene family | (RefSeq) probable indole-3-acetic acid-amido synthetase GH3.1 (A)	ko04075: Plant hormone signal transduction	probable indole-3-acetic acid-amido synthetase GH3.1 [Zea mays]	GH31_ORYSJ RecName: Full=Probable indole-3-acetic acid-amido synthetase GH3.1; EC=6.3.2.-; AltName: Full=Auxin-responsive GH3-like protein 1; Short=OsGH3-1;	At5g54510	GO:0005737,cytoplasm; GO:0016881,acid-amino acid ligase activity; GO:0009733,response to auxin; GO:0009416,response to light stimulus; GO:0003674,molecular_function; GO:0003824,catalytic activity; GO:0016874,ligase activity; GO:0016879,ligase activity, forming carbon-nitrogen bonds; GO:0008150,biological_process; GO:0009719,response to endogenous stimulus; GO:0009725,response to hormone; GO:00100…	PF03321.13:GH3 auxin-responsive promoter	--	--	--
LOC100191889	13.24	6.88	8.29	27.04	19.22	27.36	558	279	427	1312	811	1499	1.40355	1.40293e-09	1.17449e-07	up	NC_050098.1	185248179	185250338	+	LOC100191889	uncharacterized LOC100191889	K18081 myotubularin-related protein 1/2 [EC:3.1.3.64 3.1.3.95] | (RefSeq) phosphatidylinositol-3-phosphatase myotubularin-2-like (A)	ko00562: Inositol phosphate metabolism; ko01100: Metabolic pathways; ko04070: Phosphatidylinositol signaling system	avr9/Cf-9 rapidly elicited protein 137 [Zea mays]	--	At3g23160	GO:0045927,positive regulation of growth; GO:0040007,growth; GO:0008150,biological_process; GO:0040008,regulation of growth; GO:0048518,positive regulation of biological process; GO:0050789,regulation of biological process; GO:0065007,biological regulation	PF05003.12:Protein of unknown function (DUF668)	--	--	--
LOC103649670	1.46	1.58	1.83	4.78	3.67	5.02	47	49	72	177	118	210	1.48967	1.4525e-09	1.21231e-07	up	NC_050098.1	9829274	9830921	+	LOC103649670	protein_coding	K19861 benzyl alcohol O-benzoyltransferase [EC:2.3.1.196 2.3.1.232] | (RefSeq) benzyl alcohol O-benzoyltransferase (A)	--	acyl transferase 7 [Zea mays]	AT7_ORYSJ RecName: Full=Acyl transferase 7 {ECO:0000305}; Short=OsAT7 {ECO:0000303|PubMed:23391577}; EC=2.3.1.- {ECO:0000305};	At3g62160	GO:0016410,N-acyltransferase activity; GO:0003674,molecular_function; GO:0003824,catalytic activity; GO:0016740,transferase activity; GO:0016746,transferase activity, transferring acyl groups; GO:0016747,transferase activity, transferring acyl groups other than amino-acyl groups	PF02458.15:Transferase family	--	--	--
novel.5681	0.52	0.23	0.66	4.36	2.8	4.2	7	3	11	68	38	74	3.01223	1.51213e-09	1.25827e-07	up	NC_050100.1	220541125	220541818	.	--	--	K09286 EREBP-like factor | (RefSeq) ethylene-responsive transcription factor RAP2-1-like (A)	--	ethylene-responsive transcription factor ERF017 [Zea mays]	ERF17_ARATH RecName: Full=Ethylene-responsive transcription factor ERF017;	At1g19210	GO:0005634,nucleus; GO:0003700,DNA-binding transcription factor activity; GO:0000976,transcription regulatory region sequence-specific DNA binding; GO:0009873,ethylene-activated signaling pathway; GO:0140110,transcription regulator activity; GO:0003674,molecular_function; GO:0001067,regulatory region nucleic acid binding; GO:0003676,nucleic acid binding; GO:0003677,DNA binding; GO:0003690,double-…	PF00847.20:AP2 domain	AP2/ERF-ERF	TF	AP2/ERF->AP2/ERF-ERF
LOC103651350	0.73	0.73	0.68	2.51	1.94	4.03	30	29	34	119	80	216	2.01757	1.54886e-09	1.28227e-07	up	NC_050098.1	214111293	214114369	+	LOC103651350	protein_coding	K15406 wax-ester synthase / diacylglycerol O-acyltransferase [EC:2.3.1.75 2.3.1.20] | (RefSeq) O-acyltransferase WSD1 (A)	ko00073: Cutin, suberine and wax biosynthesis	O-acyltransferase WSD1 isoform X2 [Zea mays]	WSD11_ARATH RecName: Full=Wax ester synthase/diacylglycerol acyltransferase 11 {ECO:0000303|PubMed:18621978}; Short=WS/DGAT 11 {ECO:0000303|PubMed:18621978}; AltName: Full=Diacylglycerol O-acyltransferase WSD11 {ECO:0000303|PubMed:18621978}; EC=2.3.1.20 {ECO:0000250|UniProtKB:Q93ZR6}; AltName: Full=Long-chain-alcohol O-fatty-acyltransferase WSD11 {ECO:0000303|PubMed:18621978}; EC=2.3.1.75 {ECO:00…	At5g53390	GO:0016021,integral component of membrane; GO:0005886,plasma membrane; GO:0004144,diacylglycerol O-acyltransferase activity; GO:0047196,long-chain-alcohol O-fatty-acyltransferase activity; GO:0048441,petal development; GO:0048446,petal morphogenesis; GO:0019432,triglyceride biosynthetic process; GO:0003674,molecular_function; GO:0003824,catalytic activity; GO:0008374,O-acyltransferase activity; G…	PF03007.16:Wax ester synthase-like Acyl-CoA acyltransferase domain	--	--	--
LOC103643246	11.9	9.2	9.03	18.42	18.95	23.39	261	194	242	465	416	667	1.03916	1.55029e-09	1.28227e-07	up	NC_050096.1	214806280	214807403	-	LOC103643246	protein_coding	--	--	uncharacterized protein LOC103643246 [Zea mays]	--	At5g57510	--	PF05553.11:Cotton fibre expressed protein	--	--	--
LOC103641391	0.24	0.33	0.45	9.19	1.93	1.94	6	8	14	269	49	64	3.72123	1.59886e-09	1.31802e-07	up	NC_050105.1	92288300	92289602	-	LOC103641391	protein_coding	K05933 aminocyclopropanecarboxylate oxidase [EC:1.14.17.4] | (RefSeq) 1-aminocyclopropane-1-carboxylate oxidase (A)	ko00270: Cysteine and methionine metabolism; ko01100: Metabolic pathways; ko01110: Biosynthesis of secondary metabolites	1-aminocyclopropane-1-carboxylate oxidase [Zea mays]	ACCO_MUSAC RecName: Full=1-aminocyclopropane-1-carboxylate oxidase; Short=ACC oxidase; EC=1.14.17.4; AltName: Full=Ethylene-forming enzyme; Short=EFE;	At1g77330	GO:0009815,1-aminocyclopropane-1-carboxylate oxidase activity; GO:0031418,L-ascorbic acid binding; GO:0046872,metal ion binding; GO:0009693,ethylene biosynthetic process; GO:0009835,fruit ripening; GO:0003674,molecular_function; GO:0003824,catalytic activity; GO:0016491,oxidoreductase activity; GO:0016638,oxidoreductase activity, acting on the CH-NH2 group of donors; GO:0016641,oxidoreductase act…	PF03171.20:2OG-Fe(II) oxygenase superfamily	--	--	--
LOC100281784	4.98	6.24	6.54	0.43	2.04	0.83	181	218	290	18	74	39	-2.42441	1.60308e-09	1.31802e-07	down	NC_050102.1	171294973	171296833	+	LOC100281784	GRAS family transcription factor containing protein	K14494 DELLA protein | (RefSeq) DELLA protein RGL3 (A)	ko04075: Plant hormone signal transduction	GRAS family transcription factor containing protein [Zea mays]	SCL32_ARATH RecName: Full=Scarecrow-like protein 32; Short=AtSCL32; AltName: Full=GRAS family protein 18; Short=AtGRAS-18;	At3g49950	GO:0005634,nucleus; GO:0003700,DNA-binding transcription factor activity; GO:0043565,sequence-specific DNA binding; GO:0006355,regulation of transcription, DNA-templated; GO:0140110,transcription regulator activity; GO:0003674,molecular_function; GO:0003676,nucleic acid binding; GO:0003677,DNA binding; GO:0005488,binding; GO:0097159,organic cyclic compound binding; GO:1901363,heterocyclic compoun…	PF03514.14:GRAS domain family	GRAS	TF	GRAS
LOC100275466	1.35	2.38	1.64	11	4	8.9	37	63	55	348	110	318	2.18615	1.7085e-09	1.39636e-07	up	NC_050097.1	105229654	105232257	-	LOC100275466	uncharacterized LOC100275466	--	--	Natterin-4 [Zea mays]	--	--	--	PF07468.11:Agglutinin domain	--	--	--
LOC103646784	0.28	0.83	0.43	3.66	1.84	4.31	8	23	15	121	53	161	2.70825	1.99091e-09	1.61282e-07	up	NC_050097.1	105857381	105859683	+	LOC103646784	protein_coding	--	--	uncharacterized protein LOC103646784 [Zea mays]	--	--	--	PF07468.11:Agglutinin domain	--	--	--
LOC100278951	3.98	2.92	2.35	7.99	8.79	12.14	61	43	44	141	135	242	1.67761	2.01248e-09	1.6255e-07	up	NC_050099.1	129351703	129352488	-	LOC100278951	protein_coding	--	--	--	--	--	--	--	--	--	--
LOC103632028	6.48	9.59	9.16	3.42	4.45	2.89	1121	1595	1934	681	770	650	-1.205	2.03096e-09	1.63086e-07	down	NC_050102.1	11341133	11355590	+	LOC103632028	protein_coding	K00558 DNA (cytosine-5)-methyltransferase 1 [EC:2.1.1.37] | (RefSeq) DNA (cytosine-5)-methyltransferase 1B isoform X1 (A)	ko00270: Cysteine and methionine metabolism; ko01100: Metabolic pathways	DNA (cytosine-5)-methyltransferase 1B isoform X9 [Zea mays]	DNM1B_ORYSJ RecName: Full=DNA (cytosine-5)-methyltransferase 1B {ECO:0000303|PubMed:18281124}; Short=OsMET1b {ECO:0000303|PubMed:18281124}; EC=2.1.1.37 {ECO:0000255|PROSITE-ProRule:PRU01016}; AltName: Full=DNA methyltransferase 1-2 {ECO:0000303|PubMed:14513380}; Short=OsMET1-2 {ECO:0000303|PubMed:14513380};	At5g49160	GO:0005634,nucleus; GO:0003682,chromatin binding; GO:0003886,DNA (cytosine-5-)-methyltransferase activity; GO:0003677,DNA binding; GO:0010424,DNA methylation on cytosine within a CG sequence; GO:0009793,embryo development ending in seed dormancy; GO:0010216,maintenance of DNA methylation; GO:0006349,regulation of gene expression by genetic imprinting; GO:0003674,molecular_function; GO:0005488,bin…	PF12047.8:Cytosine specific DNA methyltransferase replication foci domain	--	--	--
LOC100281370	2.14	1.18	0.98	8.36	4.01	5.71	64	34	36	288	120	222	2.11016	2.15e-09	1.72143e-07	up	NC_050098.1	190004207	190007155	+	LOC100281370	WRKY DNA binding domain containing protein	K13459 disease resistance protein RPS2 | (RefSeq) disease resistance protein At4g27190 (A)	ko04626: Plant-pathogen interaction	WRKY DNA binding domain containing protein [Zea mays]	WRK41_ARATH RecName: Full=Probable WRKY transcription factor 41; AltName: Full=WRKY DNA-binding protein 41;	At4g11070	GO:0005634,nucleus; GO:0003700,DNA-binding transcription factor activity; GO:0000976,transcription regulatory region sequence-specific DNA binding; GO:0140110,transcription regulator activity; GO:0003674,molecular_function; GO:0001067,regulatory region nucleic acid binding; GO:0003676,nucleic acid binding; GO:0003677,DNA binding; GO:0003690,double-stranded DNA binding; GO:0005488,binding; GO:0044…	PF03106.15:WRKY DNA -binding domain	WRKY	TF	WRKY
LOC100273195	1	0.47	0.85	3.26	2.45	3.46	31	14	32	116	76	139	2.00708	2.19958e-09	1.75203e-07	up	NC_050097.1	210554756	210556341	-	LOC100273195	Eukaryotic aspartyl protease family protein	K22683 aspartyl protease family protein [EC:3.4.23.-] | (RefSeq) protein ASPARTIC PROTEASE IN GUARD CELL 1 (A)	--	uncharacterized protein LOC100273195 precursor [Zea mays]	NEP1_NEPGR RecName: Full=Aspartic proteinase nepenthesin-1; EC=3.4.23.12; AltName: Full=Nepenthesin-I; Flags: Precursor;	At2g03200	GO:0005576,extracellular region; GO:0004190,aspartic-type endopeptidase activity; GO:0003674,molecular_function; GO:0003824,catalytic activity; GO:0004175,endopeptidase activity; GO:0008233,peptidase activity; GO:0070011,peptidase activity, acting on L-amino acid peptides; GO:0016787,hydrolase activity; GO:0070001,aspartic-type peptidase activity; GO:0140096,catalytic activity, acting on a protei…	PF14543.6:Xylanase inhibitor N-terminal	--	--	--
LOC100275216	0.36	0.38	0.47	5.53	2.24	3.67	5	5	8	88	31	66	3.26441	2.20093e-09	1.75203e-07	up	NC_050096.1	307828915	307829622	+	LOC100275216	uncharacterized LOC100275216	K12133 MYB-related transcription factor LHY | (RefSeq) protein LHY-like (A)	ko04712: Circadian rhythm - plant	putative MYB DNA-binding domain superfamily protein [Zea mays]	RVE8_ARATH RecName: Full=Protein REVEILLE 8; AltName: Full=MYB-like transcription factor; AltName: Full=Protein LHY-CCA1-like 5;	At3g09600	GO:0005634,nucleus; GO:0003700,DNA-binding transcription factor activity; GO:0043565,sequence-specific DNA binding; GO:0032922,circadian regulation of gene expression; GO:0043966,histone H3 acetylation; GO:0048573,photoperiodism, flowering; GO:0042753,positive regulation of circadian rhythm; GO:0010628,positive regulation of gene expression; GO:0045944,positive regulation of transcription by RNA …	PF00249.31:Myb-like DNA-binding domain	MYB-related	TF	MYB->MYB-related
LOC103644592	29.44	22.99	22.35	68.44	45.16	47.65	1027	771	952	2747	1576	2160	1.14031	2.33584e-09	1.85407e-07	up	NC_050096.1	44597573	44600814	+	LOC103644592	protein_coding	K10257 acyl-lipid omega-3 desaturase [EC:1.14.19.25 1.14.19.35 1.14.19.36] | (RefSeq) omega-3 fatty acid desaturase, chloroplastic (A)	--	omega-3 fatty acid desaturase, chloroplastic [Zea mays]	FAD3C_SOYBN RecName: Full=Omega-3 fatty acid desaturase, chloroplastic; EC=1.14.19.-; Flags: Precursor;	At5g05580	GO:0031969,chloroplast membrane; GO:0016717,oxidoreductase activity, acting on paired donors, with oxidation of a pair of donors resulting in the reduction of molecular oxygen to two molecules of water; GO:0006636,unsaturated fatty acid biosynthetic process; GO:0003674,molecular_function; GO:0003824,catalytic activity; GO:0016491,oxidoreductase activity; GO:0016705,oxidoreductase activity, acting…	PF11960.8:Domain of unknown function (DUF3474)	--	--	--
LOC103650987	2.06	1.22	1.27	3.56	4.58	5.35	81	46	61	161	180	273	1.59495	2.35781e-09	1.86613e-07	up	NC_050098.1	182485141	182490544	+	LOC103650987	protein_coding	K24917 amino acid permease | (RefSeq) amino acid permease 6 (A)	--	GABA transporter 1 [Zea mays]	GAT1_ARATH RecName: Full=GABA transporter 1; Short=AtGAT1; AltName: Full=Bidirectional amino acid transporter 1;	At1g08230	GO:0016021,integral component of membrane; GO:0005886,plasma membrane; GO:0015185,gamma-aminobutyric acid transmembrane transporter activity; GO:0015812,gamma-aminobutyric acid transport; GO:0003674,molecular_function; GO:0005215,transporter activity; GO:0015171,amino acid transmembrane transporter activity; GO:0022857,transmembrane transporter activity; GO:0005326,neurotransmitter transporter ac…	PF01490.18:Transmembrane amino acid transporter protein	--	--	--
novel.1388	4.92	2.93	3.83	0.83	1	0.96	103	59	98	20	21	26	-2.04287	2.38756e-09	1.88426e-07	down	NC_050096.1	306104820	306107304	+	--	--	K00924 kinase [EC:2.7.1.-] | (RefSeq) shaggy-related protein kinase alpha-like (A)	--	shaggy-related protein kinase alpha-like [Zea mays]	--	--	GO:0005524,ATP binding; GO:0106310,NA; GO:0106311,NA; GO:0000166,nucleotide binding; GO:0003674,molecular_function; GO:0005488,binding; GO:0008144,drug binding; GO:0017076,purine nucleotide binding; GO:0030554,adenyl nucleotide binding; GO:0032553,ribonucleotide binding; GO:0032555,purine ribonucleotide binding; GO:0032559,adenyl ribonucleotide binding; GO:0035639,purine ribonucleoside triphospha…	--	--	--	--
LOC100384044	2.02	1.04	1.57	5.39	3.63	3.82	190	94	181	584	342	467	1.50322	2.71342e-09	2.12317e-07	up	NC_050098.1	230083282	230090876	-	LOC100384044	uncharacterized LOC100384044	K08711 ATP-binding cassette, subfamily G (WHITE), member 2, PDR | (RefSeq) LOW QUALITY PROTEIN: ZEB2-regulated ABC transporter 1-like (A)	ko02010: ABC transporters	uncharacterized LOC100384044 isoform X2 [Zea mays]	AB36G_ORYSJ RecName: Full=ABC transporter G family member 36 {ECO:0000303|PubMed:18299247}; Short=OsABCG36 {ECO:0000303|PubMed:18299247}; AltName: Full=Pleiotropic drug resistance protein 9 {ECO:0000303|PubMed:12644668, ECO:0000303|PubMed:16506311}; Short=OsPDR9 {ECO:0000303|PubMed:16506311};	At1g15520	GO:0016021,integral component of membrane; GO:0005524,ATP binding; GO:0042626,ATPase activity, coupled to transmembrane movement of substances; GO:0000166,nucleotide binding; GO:0003674,molecular_function; GO:0005488,binding; GO:0008144,drug binding; GO:0017076,purine nucleotide binding; GO:0030554,adenyl nucleotide binding; GO:0032553,ribonucleotide binding; GO:0032555,purine ribonucleotide bind…	PF01061.24:ABC-2 type transporter	--	--	--
LOC103649996	12.96	20.37	20.51	4.29	8.2	3.5	493	745	953	188	312	173	-1.73065	2.79491e-09	2.18074e-07	down	NC_050098.1	41318262	41328079	+	LOC103649996	cyclin-A1-1-like	K06627 cyclin-A | (RefSeq) cyclin-A1-1-like (A)	--	cyclin-A1-1-like [Zea mays]	CCA11_ORYSJ RecName: Full=Cyclin-A1-1; AltName: Full=G2/mitotic-specific cyclin-A1-1; Short=CycA1;1;	At1g44110	GO:0000307,cyclin-dependent protein kinase holoenzyme complex; GO:0005737,cytoplasm; GO:0005634,nucleus; GO:0016538,cyclin-dependent protein serine/threonine kinase regulator activity; GO:0051301,cell division; GO:0044772,mitotic cell cycle phase transition; GO:0000079,regulation of cyclin-dependent protein serine/threonine kinase activity; GO:0003674,molecular_function; GO:0019887,protein kinase…	PF00134.23:Cyclin, N-terminal domain	--	--	--
LOC100281810	1.19	1.8	1.37	3.63	4.09	4.07	42	61	59	147	144	186	1.45865	2.84867e-09	2.21017e-07	up	NC_050104.1	22604110	22606043	+	LOC100281810	hexose carrier protein HEX6	K24193 MFS transporter, SP family, sugar:H+ symporter | (RefSeq) hexose carrier protein HEX6 (A)	--	hexose carrier protein HEX6 [Zea mays]	HEX6_RICCO RecName: Full=Hexose carrier protein HEX6;	At5g61520	GO:0016021,integral component of membrane; GO:0015293,symporter activity; GO:0008643,carbohydrate transport; GO:0003674,molecular_function; GO:0005215,transporter activity; GO:0022857,transmembrane transporter activity; GO:0015291,secondary active transmembrane transporter activity; GO:0022804,active transmembrane transporter activity; GO:0006810,transport; GO:0008150,biological_process; GO:00511…	PF00083.24:Sugar (and other) transporter	--	--	--
LOC100216773	0.86	1.05	0.58	3.83	2.57	3.53	23	27	19	118	69	123	2.04066	2.88135e-09	2.22924e-07	up	NC_050101.1	158980394	158982366	+	LOC100216773	uncharacterized LOC100216773	K00521 ferric-chelate reductase [EC:1.16.1.7] | (RefSeq) ferric reduction oxidase 7, chloroplastic-like (A)	--	putative NAC domain transcription factor superfamily protein [Zea mays]	NAC48_ORYSJ RecName: Full=NAC domain-containing protein 48 {ECO:0000303|PubMed:15029955}; Short=ONAC048 {ECO:0000303|PubMed:15029955}; AltName: Full=OsNAC6 {ECO:0000303|PubMed:10660065}; AltName: Full=Protein STRESS-RESPONSIVE NAC 2 {ECO:0000303|PubMed:18273684};	At5g63790	GO:0005634,nucleus; GO:0043565,sequence-specific DNA binding; GO:1901002,positive regulation of response to salt stress; GO:1902584,positive regulation of response to water deprivation; GO:0045893,positive regulation of transcription, DNA-templated; GO:1900150,regulation of defense response to fungus; GO:0040008,regulation of growth; GO:0009409,response to cold; GO:0048364,root development; GO:00…	PF02365.15:No apical meristem (NAM) protein	NAC	TF	NAC
LOC103636060	0.88	0.5	0.76	2.23	1.66	2	85	46	89	248	160	251	1.49423	2.92028e-09	2.25303e-07	up	NC_050103.1	146038474	146045958	-	LOC103636060	protein_coding	K08711 ATP-binding cassette, subfamily G (WHITE), member 2, PDR | (RefSeq) LOW QUALITY PROTEIN: ZEB2-regulated ABC transporter 1-like (A)	ko02010: ABC transporters	ABC transporter G family member 36 [Zea mays]	AB36G_ORYSJ RecName: Full=ABC transporter G family member 36 {ECO:0000303|PubMed:18299247}; Short=OsABCG36 {ECO:0000303|PubMed:18299247}; AltName: Full=Pleiotropic drug resistance protein 9 {ECO:0000303|PubMed:12644668, ECO:0000303|PubMed:16506311}; Short=OsPDR9 {ECO:0000303|PubMed:16506311};	At1g15520	GO:0016021,integral component of membrane; GO:0005524,ATP binding; GO:0042626,ATPase activity, coupled to transmembrane movement of substances; GO:0000166,nucleotide binding; GO:0003674,molecular_function; GO:0005488,binding; GO:0008144,drug binding; GO:0017076,purine nucleotide binding; GO:0030554,adenyl nucleotide binding; GO:0032553,ribonucleotide binding; GO:0032555,purine ribonucleotide bind…	PF01061.24:ABC-2 type transporter	--	--	--
LOC103634590	0.15	0.06	0.12	0.78	1.48	1.52	5	2	5	31	51	68	3.55229	3.01343e-09	2.3184e-07	up	NC_050096.1	53038334	53042020	-	LOC103634590	protein_coding	K14292 trimethylguanosine synthase [EC:2.1.1.-] | (RefSeq) uncharacterized LOC107850838 (A)	ko03013: RNA transport	WUSCHEL-related homeobox 6 [Zea mays]	WOX6_ORYSJ RecName: Full=WUSCHEL-related homeobox 6; AltName: Full=OsWOX6;	At5g17810	GO:0005634,nucleus; GO:0003677,DNA binding; GO:0003700,DNA-binding transcription factor activity; GO:0048830,adventitious root development; GO:0003674,molecular_function; GO:0003676,nucleic acid binding; GO:0005488,binding; GO:0097159,organic cyclic compound binding; GO:1901363,heterocyclic compound binding; GO:0140110,transcription regulator activity; GO:0007275,multicellular organism developmen…	PF00046.29:Homeodomain	HB-WOX	TF	HB->HB-WOX
LOC100275438	2.48	0.73	3.13	16.04	8.21	9.79	39	11	60	290	129	200	2.45088	3.27418e-09	2.512e-07	up	NC_050101.1	170534170	170534974	+	LOC100275438	uncharacterized LOC100275438	--	--	uncharacterized protein LOC100275438 [Zea mays]	--	--	GO:0016021,integral component of membrane; GO:0005575,cellular_component; GO:0016020,membrane; GO:0031224,intrinsic component of membrane; GO:0044425,membrane part	--	--	--	--
LOC103629021	1.81	2.46	1.92	0.63	0.41	0.19	97	127	126	39	22	13	-2.31083	3.36443e-09	2.56694e-07	down	NC_050101.1	14747222	14752081	-	LOC103629021	protein_coding	K14152 phosphoribosyl-ATP pyrophosphohydrolase / phosphoribosyl-AMP cyclohydrolase / histidinol dehydrogenase [EC:3.6.1.31 3.5.4.19 1.1.1.23] | (RefSeq) uncharacterized protein LOC111783531 (A)	ko00340: Histidine metabolism; ko01100: Metabolic pathways; ko01110: Biosynthesis of secondary metabolites; ko01230: Biosynthesis of amino acids	uncharacterized protein LOC103629021 [Zea mays]	MS5L2_ARATH RecName: Full=Protein POLLENLESS 3-LIKE 2 {ECO:0000303|Ref.5};	At3g51280	GO:0005634,nucleus; GO:0007049,cell cycle; GO:0051301,cell division; GO:0008150,biological_process; GO:0009987,cellular process; GO:0005622,intracellular; GO:0005575,cellular_component; GO:0005623,cell; GO:0043231,intracellular membrane-bounded organelle; GO:0043226,organelle; GO:0043227,membrane-bounded organelle; GO:0043229,intracellular organelle; GO:0044424,intracellular part; GO:0044464,cell…	PF00515.28:Tetratricopeptide repeat	--	--	--
novel.8504	0	0	0	2.13	3.37	2	0	0	0	32	44	34	7.56978	3.45463e-09	2.62848e-07	up	NC_050104.1	32557959	32558627	.	--	--	--	--	hypothetical protein ZEAMMB73_Zm00001d045643 [Zea mays]	--	--	--	--	--	--	--
LOC100283481	15.75	21.72	22.81	7.12	9.76	7.18	221	293	391	115	137	131	-1.30605	3.49762e-09	2.65385e-07	down	NC_050098.1	35921293	35923890	-	LOC100283481	uncharacterized LOC100283481	K10740 replication factor A3 | (RefSeq) cl15601_2; uncharacterized protein LOC100283481 (A)	ko03030: DNA replication; ko03420: Nucleotide excision repair; ko03430: Mismatch repair; ko03440: Homologous recombination	uncharacterized protein LOC100283481 [Zea mays]	RFA3_ORYSJ RecName: Full=Replication protein A 14 kDa subunit; Short=OsRPA14; AltName: Full=Replication factor A protein 3; AltName: Full=Replication protein A 3;	At4g18590_1	GO:0005634,nucleus; GO:0003677,DNA binding; GO:0006310,DNA recombination; GO:0006281,DNA repair; GO:0006260,DNA replication; GO:0003674,molecular_function; GO:0003676,nucleic acid binding; GO:0005488,binding; GO:0097159,organic cyclic compound binding; GO:1901363,heterocyclic compound binding; GO:0008152,metabolic process; GO:0006139,nucleobase-containing compound metabolic process; GO:0006259,DN…	PF08661.11:Replication factor A protein 3	--	--	--
LOC100273879	16.33	11.31	12.42	27.55	22.18	30.85	674	449	626	1309	916	1655	1.03574	3.7718e-09	2.85403e-07	up	NC_050097.1	210870255	210874547	+	LOC100273879	uncharacterized LOC100273879	K14494 DELLA protein | (RefSeq) DELLA protein GAI-like (A)	ko04075: Plant hormone signal transduction	uncharacterized protein LOC100273879 [Zea mays]	CIGR1_ORYSJ RecName: Full=Chitin-inducible gibberellin-responsive protein 1;	At5g48150	GO:0005634,nucleus; GO:0003700,DNA-binding transcription factor activity; GO:0043565,sequence-specific DNA binding; GO:0006355,regulation of transcription, DNA-templated; GO:0140110,transcription regulator activity; GO:0003674,molecular_function; GO:0003676,nucleic acid binding; GO:0003677,DNA binding; GO:0005488,binding; GO:0097159,organic cyclic compound binding; GO:1901363,heterocyclic compoun…	PF03514.14:GRAS domain family	GRAS	TF	GRAS
LOC103632242	33.99	26.14	23.8	63.9	51.38	50.11	974	720	833	2107	1473	1866	1.00889	3.99415e-09	3.014e-07	up	NC_050102.1	34194245	34204197	-	LOC103632242	protein_coding	--	--	PGR5-like protein 1B, chloroplastic [Zea mays]	PGL1A_ARATH RecName: Full=PGR5-like protein 1A, chloroplastic; AltName: Full=Ferredoxin-plastoquinone reductase 1; Flags: Precursor;	At4g22890	GO:0009507,chloroplast; GO:0009534,chloroplast thylakoid; GO:0009535,chloroplast thylakoid membrane; GO:0005829,cytosol; GO:0016021,integral component of membrane; GO:0009579,thylakoid; GO:0042802,identical protein binding; GO:0016730,oxidoreductase activity, acting on iron-sulfur proteins as donors; GO:0019904,protein domain specific binding; GO:0009773,photosynthetic electron transport in photo…	PF13240.6:zinc-ribbon domain	--	--	--
LOC100281722	1.27	0.63	1.23	3.54	2.83	4.19	48	23	57	154	107	206	1.77306	4.43379e-09	3.33661e-07	up	NC_050104.1	122128872	122132336	-	LOC100281722	uncharacterized LOC100281722	K22809 inositol phosphorylceramide glucuronosyltransferase 1 [EC:2.4.1.-] | (RefSeq) inositol phosphorylceramide glucuronosyltransferase 1-like (A)	--	unknown [Zea mays]	GUX8_ARATH RecName: Full=Putative glucuronosyltransferase PGSIP8; EC=2.4.1.-; AltName: Full=Glycogenin-like protein 8; AltName: Full=Plant glycogenin-like starch initiation protein 8;	At2g35710	GO:0016021,integral component of membrane; GO:0046872,metal ion binding; GO:0016757,transferase activity, transferring glycosyl groups; GO:0003674,molecular_function; GO:0005488,binding; GO:0043167,ion binding; GO:0043169,cation binding; GO:0003824,catalytic activity; GO:0016740,transferase activity; GO:0005575,cellular_component; GO:0016020,membrane; GO:0031224,intrinsic component of membrane; G…	PF11051.8:Mannosyltransferase putative	--	--	--
LOC100277209	1.25	1.81	1.47	10.91	4.53	5.29	25	35	36	252	91	138	2.23116	4.54067e-09	3.39847e-07	up	NC_050100.1	180194207	180195234	+	LOC100277209	uncharacterized LOC100277209	--	--	unknown [Zea mays]	--	--	--	--	--	--	--
LOC542088	3.05	3.5	3.4	6.23	6.95	7.6	97	107	132	228	221	314	1.08625	4.79507e-09	3.56947e-07	up	NC_050097.1	134591668	134594960	-	LOC542088	aspartic proteinase Asp1	K00924 kinase [EC:2.7.1.-] | (RefSeq) aspartic proteinase-like protein 2 (A)	--	aspartic proteinase Asp1 precursor [Zea mays]	ASP1_ORYSJ RecName: Full=Aspartic proteinase Asp1; Short=OSAP1; Short=OsAsp1; EC=3.4.23.-; AltName: Full=Nucellin-like protein; Flags: Precursor;	At4g33490	GO:0004190,aspartic-type endopeptidase activity; GO:0003674,molecular_function; GO:0003824,catalytic activity; GO:0004175,endopeptidase activity; GO:0008233,peptidase activity; GO:0070011,peptidase activity, acting on L-amino acid peptides; GO:0016787,hydrolase activity; GO:0070001,aspartic-type peptidase activity; GO:0140096,catalytic activity, acting on a protein	PF14543.6:Xylanase inhibitor N-terminal	--	--	--
LOC100382491	22.46	15.32	13.27	59.99	44.58	32.11	593	389	428	1823	1178	1102	1.45565	4.85504e-09	3.60438e-07	up	NC_050103.1	150379518	150386487	+	LOC100382491	carbonic anhydrase6	K01673 carbonic anhydrase [EC:4.2.1.1] | (RefSeq) umc2175; uncharacterized protein LOC100382491 (A)	ko00910: Nitrogen metabolism; ko01100: Metabolic pathways	uncharacterized protein LOC100382491 [Zea mays]	CAHC_HORVU RecName: Full=Carbonic anhydrase, chloroplastic; EC=4.2.1.1; AltName: Full=Carbonate dehydratase; Flags: Precursor;	At1g70410	GO:0009570,chloroplast stroma; GO:0004089,carbonate dehydratase activity; GO:0008270,zinc ion binding; GO:0015976,carbon utilization; GO:0003674,molecular_function; GO:0003824,catalytic activity; GO:0016829,lyase activity; GO:0016835,carbon-oxygen lyase activity; GO:0016836,hydro-lyase activity; GO:0005488,binding; GO:0046872,metal ion binding; GO:0043167,ion binding; GO:0043169,cation binding; G…	PF00484.19:Carbonic anhydrase	--	--	--
LOC107648850	0.82	0.66	1.34	5.1	4.92	3.54	13	10	26	93	78	73	2.27236	5.7743e-09	4.25245e-07	up	NC_050096.1	300189990	300190801	+	LOC107648850	Zinc finger protein ZAT11	--	--	unknown [Zea mays]	ZAT5_ARATH RecName: Full=Zinc finger protein ZAT5;	At5g03510	GO:0005634,nucleus; GO:0003700,DNA-binding transcription factor activity; GO:0046872,metal ion binding; GO:0000976,transcription regulatory region sequence-specific DNA binding; GO:0006355,regulation of transcription, DNA-templated; GO:0140110,transcription regulator activity; GO:0003674,molecular_function; GO:0005488,binding; GO:0043167,ion binding; GO:0043169,cation binding; GO:0001067,regulato…	--	C2H2	TF	C2H2
LOC542505	14.92	16.33	11.64	22.55	41.24	45	422	444	402	734	1167	1654	1.36175	5.90295e-09	4.32407e-07	up	NC_050101.1	135796748	135798410	+	LOC542505	protein_coding	K00430 peroxidase [EC:1.11.1.7] | (RefSeq) peroxidase 5 (A)	ko00940: Phenylpropanoid biosynthesis; ko01100: Metabolic pathways; ko01110: Biosynthesis of secondary metabolites	peroxidase 5 [Zea mays]	PER1_MAIZE RecName: Full=Peroxidase 1; EC=1.11.1.7; AltName: Full=Plasma membrane-bound peroxidase 1; Short=pmPOX1; Flags: Precursor;	At4g11290	GO:0005576,extracellular region; GO:0009505,plant-type cell wall; GO:0009506,plasmodesma; GO:0005773,vacuole; GO:0020037,heme binding; GO:0046872,metal ion binding; GO:0004601,peroxidase activity; GO:0042744,hydrogen peroxide catabolic process; GO:0006979,response to oxidative stress; GO:0003674,molecular_function; GO:0005488,binding; GO:0046906,tetrapyrrole binding; GO:0048037,cofactor binding; …	PF00141.23:Peroxidase	--	--	--
LOC100273458	5.69	4.12	3.47	23.16	10.45	11.84	141	98	105	660	259	381	1.81301	5.99198e-09	4.36959e-07	up	NC_050105.1	92296015	92297283	+	LOC100273458	uncharacterized LOC100273458	K05933 aminocyclopropanecarboxylate oxidase [EC:1.14.17.4] | (RefSeq) uncharacterized protein LOC100273458 (A)	ko00270: Cysteine and methionine metabolism; ko01100: Metabolic pathways; ko01110: Biosynthesis of secondary metabolites	1-aminocyclopropane-1-carboxylate oxidase15 [Zea mays]	ACCO_MUSAC RecName: Full=1-aminocyclopropane-1-carboxylate oxidase; Short=ACC oxidase; EC=1.14.17.4; AltName: Full=Ethylene-forming enzyme; Short=EFE;	At1g77330	GO:0009815,1-aminocyclopropane-1-carboxylate oxidase activity; GO:0031418,L-ascorbic acid binding; GO:0046872,metal ion binding; GO:0009693,ethylene biosynthetic process; GO:0009835,fruit ripening; GO:0003674,molecular_function; GO:0003824,catalytic activity; GO:0016491,oxidoreductase activity; GO:0016638,oxidoreductase activity, acting on the CH-NH2 group of donors; GO:0016641,oxidoreductase act…	PF03171.20:2OG-Fe(II) oxygenase superfamily	--	--	--
LOC103630607	1.5	3.63	2.58	82.25	20.87	28.47	40	93	84	2520	556	985	4.12828	5.99683e-09	4.36959e-07	up	NC_050101.1	170311864	170313330	-	LOC103630607	protein_coding	K22588 acetylserotonin O-methyltransferase, plant [EC:2.1.1.4] | (RAP-DB) Os09g0344500; Similar to O-methyltransferase ZRP4 (EC 2.1.1.-) (OMT). (A)	ko00380: Tryptophan metabolism; ko01100: Metabolic pathways; ko01110: Biosynthesis of secondary metabolites	O-methyltransferase ZRP4-like [Zea mays]	ZRP4_MAIZE RecName: Full=O-methyltransferase ZRP4; Short=OMT; EC=2.1.1.-;	At4g35160	GO:0008171,O-methyltransferase activity; GO:0046983,protein dimerization activity; GO:0008757,S-adenosylmethionine-dependent methyltransferase activity; GO:0019438,aromatic compound biosynthetic process; GO:0032259,methylation; GO:0003674,molecular_function; GO:0003824,catalytic activity; GO:0008168,methyltransferase activity; GO:0016740,transferase activity; GO:0016741,transferase activity, tran…	PF00891.18:O-methyltransferase domain	--	--	--
novel.6454	1.65	0.86	2.03	4.76	7.48	5.9	28	14	42	93	127	130	2.00913	6.20753e-09	4.50573e-07	up	NC_050101.1	126212602	126213470	.	--	--	--	--	hypothetical protein ZEAMMB73_Zm00001d037281 [Zea mays]	--	--	--	--	--	--	--
LOC732758	0.12	0.06	0.02	2.29	0.56	1.45	4	2	1	90	19	64	4.48663	6.21638e-09	4.50573e-07	up	NC_050100.1	73156528	73159140	-	LOC732758	terpene synthase 2	K15086 (3S)-linalool synthase [EC:4.2.3.25] | (RefSeq) TPS2; terpene synthase 2 (A)	ko00902: Monoterpenoid biosynthesis; ko01110: Biosynthesis of secondary metabolites	terpene synthase 2 [Zea mays]	TPS2_MAIZE RecName: Full=Terpene synthase 2, chloroplastic {ECO:0000303|PubMed:27662898, ECO:0000312|EMBL:AAX99149.1}; AltName: Full=(3S,6E)-nerolidol synthase {ECO:0000305}; EC=4.2.3.48 {ECO:0000269|PubMed:27662898}; AltName: Full=(E,E)-geranyllinalool synthase {ECO:0000305}; EC=4.2.3.144 {ECO:0000269|PubMed:27662898}; AltName: Full=S-(+)-linalool synthase {ECO:0000305}; EC=4.2.3.25 {ECO:0000269…	At1g61680	GO:0009507,chloroplast; GO:0080013,(E,E)-geranyllinalool synthase activity; GO:0000287,magnesium ion binding; GO:0034007,S-linalool synthase activity; GO:0010334,sesquiterpene synthase activity; GO:0006952,defense response; GO:0016102,diterpenoid biosynthetic process; GO:0043693,monoterpene biosynthetic process; GO:0031347,regulation of defense response; GO:0009611,response to wounding; GO:005176…	PF03936.16:Terpene synthase family, metal binding domain	--	--	--
LOC103650834	1.91	1.24	1.14	5.45	5.98	3.9	40	25	29	131	125	106	1.86845	6.40075e-09	4.62719e-07	up	NC_050099.1	41852145	41853215	+	LOC103650834	protein_coding	--	--	pectinesterase inhibitor 28 [Zea mays]	PMI28_ORYSJ RecName: Full=Pectinesterase inhibitor 28 {ECO:0000305}; AltName: Full=Pectin methylesterase inhibitor 28 {ECO:0000303|PubMed:26874295}; Short=OsPMEI28 {ECO:0000303|PubMed:26874295}; Flags: Precursor;	At5g64620	GO:0048046,apoplast; GO:0004857,enzyme inhibitor activity; GO:0046910,pectinesterase inhibitor activity; GO:0043086,negative regulation of catalytic activity; GO:0040008,regulation of growth; GO:0003674,molecular_function; GO:0098772,molecular function regulator; GO:0030234,enzyme regulator activity; GO:0008150,biological_process; GO:0044092,negative regulation of molecular function; GO:0050790,r…	PF04043.15:Plant invertase/pectin methylesterase inhibitor	--	--	--
LOC103641331	4.41	4.68	4.74	9.9	9.08	9.35	99	101	130	256	204	273	1.06129	6.4358e-09	4.64034e-07	up	NC_050105.1	85814544	85816400	-	LOC103641331	protein_coding	--	--	vascular-related unknown protein 1 isoform X1 [Zea mays]	--	--	GO:0010089,xylem development; GO:0009888,tissue development; GO:0008150,biological_process; GO:0010087,phloem or xylem histogenesis; GO:0032502,developmental process; GO:0048856,anatomical structure development	--	--	--	--
LOC103632841	3.16	2.27	2.18	5.77	5.66	6.51	97	67	82	204	174	260	1.26768	6.58515e-09	4.73564e-07	up	NC_050102.1	130546209	130548303	+	LOC103632841	protein_coding	K15102 solute carrier family 25 (mitochondrial phosphate transporter), member 3 | (RefSeq) mitochondrial phosphate carrier protein 3, mitochondrial (A)	--	mitochondrial phosphate carrier protein 3, mitochondrial [Zea mays]	MPCP3_ARATH RecName: Full=Mitochondrial phosphate carrier protein 3, mitochondrial; AltName: Full=Mitochondrial phosphate transporter 3; Short=MPT3; AltName: Full=Phosphate transporter 3;1; Flags: Precursor;	At5g14040	GO:0005618,cell wall; GO:0031305,integral component of mitochondrial inner membrane; GO:0005739,mitochondrion; GO:0005774,vacuolar membrane; GO:0005315,inorganic phosphate transmembrane transporter activity; GO:0003729,mRNA binding; GO:1990547,mitochondrial phosphate ion transmembrane transport; GO:0035435,phosphate ion transmembrane transport; GO:0009651,response to salt stress; GO:0003674,molec…	PF00153.27:Mitochondrial carrier protein	--	--	--
LOC103649885	2.09	1.3	1.2	5.26	6.89	5.25	30	18	21	87	99	98	1.95466	7.64826e-09	5.47158e-07	up	NC_050098.1	27950678	27951515	-	LOC103649885	protein_coding	--	--	hypothetical protein ZEAMMB73_Zm00001d040100 [Zea mays]	--	--	GO:0016021,integral component of membrane; GO:0005575,cellular_component; GO:0016020,membrane; GO:0031224,intrinsic component of membrane; GO:0044425,membrane part	--	--	--	--
LOC100217148	1.98	1.29	1.88	4.37	4.6	3.73	88	55	102	223	204	215	1.32295	8.18216e-09	5.82329e-07	up	NC_050096.1	4786081	4791612	+	LOC100217148	uncharacterized LOC100217148	K08269 serine/threonine-protein kinase ULK2 [EC:2.7.11.1] | (RefSeq) serine/threonine-protein kinase ATG1a (A)	ko04136: Autophagy - other	uncharacterized protein LOC100217148 isoform X1 [Zea mays]	ATG1A_ARATH RecName: Full=Serine/threonine-protein kinase ATG1a {ECO:0000305}; EC=2.7.11.-; AltName: Full=Autophagy-related protein 1a {ECO:0000303|PubMed:12114572}; Short=AtAPG1a {ECO:0000303|PubMed:12114572};	At3g61960	GO:0005776,autophagosome; GO:0031410,cytoplasmic vesicle; GO:0005524,ATP binding; GO:0004674,protein serine/threonine kinase activity; GO:0006914,autophagy; GO:0015031,protein transport; GO:0000166,nucleotide binding; GO:0003674,molecular_function; GO:0005488,binding; GO:0008144,drug binding; GO:0017076,purine nucleotide binding; GO:0030554,adenyl nucleotide binding; GO:0032553,ribonucleotide bin…	PF00069.25:Protein kinase domain	--	--	--
LOC100284774	24.23	32.44	36.08	12.14	16.62	9.78	829	1067	1508	478	569	435	-1.24267	8.49998e-09	6.00008e-07	down	NC_050105.1	136124243	136128421	-	LOC100284774	aldehyde dehydrogenase 3B1	K00128 aldehyde dehydrogenase (NAD+) [EC:1.2.1.3] | (RefSeq) aldehyde dehydrogenase 3B1 (A)	ko00010: Glycolysis / Gluconeogenesis; ko00053: Ascorbate and aldarate metabolism; ko00071: Fatty acid degradation; ko00280: Valine, leucine and isoleucine degradation; ko00310: Lysine degradation; ko00330: Arginine and proline metabolism; ko00340: Histidine metabolism; ko00380: Tryptophan metabolism; ko00410: beta-Alanine metabolism; ko00561: Glycerolipid metabolism; ko00620: Pyruvate metabolism…	unknown [Zea mays]	AL3F1_ARATH RecName: Full=Aldehyde dehydrogenase family 3 member F1; EC=1.2.1.3;	At4g36250	GO:0005783,endoplasmic reticulum; GO:0005886,plasma membrane; GO:0004028,3-chloroallyl aldehyde dehydrogenase activity; GO:0004029,aldehyde dehydrogenase (NAD) activity; GO:0043878,glyceraldehyde-3-phosphate dehydrogenase (NAD+) (non-phosphorylating) activity; GO:0006081,cellular aldehyde metabolic process; GO:0003674,molecular_function; GO:0003824,catalytic activity; GO:0016491,oxidoreductase ac…	PF00171.22:Aldehyde dehydrogenase family	--	--	--
LOC100500707	0.03	0.1	0.03	11.23	1.54	2.99	1	3	1	419	50	126	6.76367	8.51642e-09	6.00008e-07	up	NC_050104.1	3414740	3416781	-	LOC100500707	anthranilic acid methyltransferase 1	K21485 anthranilate O-methyltransferase [EC:2.1.1.277] | (RefSeq) anthranilate O-methyltransferase 2 isoform X1 (A)	--	anthranilic acid methyltransferase 1 [Zea mays]	AAMT1_MAIZE RecName: Full=Anthranilate O-methyltransferase 1; EC=2.1.1.277; AltName: Full=Anthranilic acid methyltransferase 1; AltName: Full=O-methyltransferase 1;	At5g66430	GO:0008757,S-adenosylmethionine-dependent methyltransferase activity; GO:0006952,defense response; GO:0032259,methylation; GO:0003674,molecular_function; GO:0003824,catalytic activity; GO:0008168,methyltransferase activity; GO:0016740,transferase activity; GO:0016741,transferase activity, transferring one-carbon groups; GO:0006950,response to stress; GO:0008150,biological_process; GO:0050896,resp…	PF03492.15:SAM dependent carboxyl methyltransferase	--	--	--
LOC100285280	8.25	6.96	6.54	1.97	2.92	2.4	127	103	123	35	45	48	-1.5555	8.69041e-09	6.10612e-07	down	NC_050097.1	220358437	220359225	-	LOC100285280	ubiquitin-protein ligase CIP8	K11982 E3 ubiquitin-protein ligase RNF115/126 [EC:2.3.2.27] | (RefSeq) E3 ubiquitin-protein ligase RING1-like (A)	--	Ubiquitin-protein ligase CIP8 [Zea mays]	MPSR1_ARATH RecName: Full=E3 ubiquitin-protein ligase MPSR1 {ECO:0000305}; EC=2.3.2.27 {ECO:0000269|PubMed:29087340}; AltName: Full=Protein MISFOLDED PROTEIN SENSING RING E3 LIGASE 1 {ECO:0000303|PubMed:29087340}; AltName: Full=RING-type E3 ubiquitin transferase MPSR1 {ECO:0000305};	At1g26800	GO:0005737,cytoplasm; GO:0005829,cytosol; GO:0046872,metal ion binding; GO:0051787,misfolded protein binding; GO:0061630,ubiquitin protein ligase activity; GO:0071456,cellular response to hypoxia; GO:0071218,cellular response to misfolded protein; GO:0071629,cytoplasm protein quality control by the ubiquitin-proteasome system; GO:0051865,protein autoubiquitination; GO:0000209,protein polyubiquiti…	PF13639.6:Ring finger domain	--	--	--
LOC103627012	0.19	0.1	0.61	0	0	0	25	12	96	0	0	0	-7.88709	8.78114e-09	6.15417e-07	down	NC_050100.1	149182887	149322958	-	LOC103627012	protein_coding	K17302 coatomer subunit beta' | (RefSeq) uncharacterized protein LOC109777104 (A)	--	LOW QUALITY PROTEIN: uncharacterized protein LOC103627012 [Zea mays]	CRK40_ARATH RecName: Full=Cysteine-rich receptor-like protein kinase 40; Short=Cysteine-rich RLK40; EC=2.7.11.-; Flags: Precursor;	At4g04570	GO:0016021,integral component of membrane; GO:0005886,plasma membrane; GO:0005524,ATP binding; GO:0106310,NA; GO:0004674,protein serine/threonine kinase activity; GO:0106311,NA; GO:0006468,protein phosphorylation; GO:0000166,nucleotide binding; GO:0003674,molecular_function; GO:0005488,binding; GO:0008144,drug binding; GO:0017076,purine nucleotide binding; GO:0030554,adenyl nucleotide binding; GO…	PF00069.25:Protein kinase domain	--	--	--
LOC103632221	3.24	1.93	1.68	7.44	6.73	5.06	159	91	101	421	331	323	1.52473	9.03545e-09	6.31633e-07	up	NC_050102.1	31743286	31750636	+	LOC103632221	protein_coding	K05681 ATP-binding cassette, subfamily G (WHITE), member 2 | (RefSeq) hypothetical protein (A)	ko02010: ABC transporters	ABC transporter G family member 11 isoform X1 [Zea mays]	ABCG1_PETHY RecName: Full=ABC transporter G family member 1 {ECO:0000303|PubMed:22345641}; Short=ABC transporter ABCG.1 {ECO:0000303|PubMed:22345641}; Short=PhABCG1 {ECO:0000303|PubMed:22345641};	At1g17840	GO:0016021,integral component of membrane; GO:0005886,plasma membrane; GO:0140359,NA; GO:0005524,ATP binding; GO:0010597,green leaf volatile biosynthetic process; GO:0055085,transmembrane transport; GO:0000166,nucleotide binding; GO:0003674,molecular_function; GO:0005488,binding; GO:0008144,drug binding; GO:0017076,purine nucleotide binding; GO:0030554,adenyl nucleotide binding; GO:0032553,ribonu…	PF01061.24:ABC-2 type transporter	--	--	--
LOC100280605	15.73	22.4	27.18	6.4	11.02	7.11	545	746	1150	255	382	320	-1.39236	9.28914e-09	6.47723e-07	down	NC_050097.1	24391293	24393067	+	LOC100280605	pepsin A	K22683 aspartyl protease family protein [EC:3.4.23.-] | (RefSeq) aspartyl protease family protein 2 (A)	--	pepsin A precursor [Zea mays]	ASP63_ARATH RecName: Full=Probable aspartyl protease At4g16563 {ECO:0000305}; EC=3.4.23.- {ECO:0000305}; Flags: Precursor;	At4g16560_1	GO:0009505,plant-type cell wall; GO:0004190,aspartic-type endopeptidase activity; GO:0003674,molecular_function; GO:0003824,catalytic activity; GO:0004175,endopeptidase activity; GO:0008233,peptidase activity; GO:0070011,peptidase activity, acting on L-amino acid peptides; GO:0016787,hydrolase activity; GO:0070001,aspartic-type peptidase activity; GO:0140096,catalytic activity, acting on a protei…	PF14541.6:Xylanase inhibitor C-terminal	--	--	--
LOC100285752	7.47	12.82	13.78	2.62	4.51	1.54	268	442	604	108	162	72	-1.95351	9.44962e-09	6.5725e-07	down	NC_050097.1	167752879	167754909	+	LOC100285752	cyclin delta-3	K14505 cyclin D3, plant | (RefSeq) cyclin delta-3 (A)	ko04075: Plant hormone signal transduction	cyclin11 [Zea mays]	CCD32_ORYSJ RecName: Full=Cyclin-D3-2; AltName: Full=G1/S-specific cyclin-D3-2; Short=CycD3;2;	At5g67260	GO:0000307,cyclin-dependent protein kinase holoenzyme complex; GO:0005737,cytoplasm; GO:0005634,nucleus; GO:0016538,cyclin-dependent protein serine/threonine kinase regulator activity; GO:0051301,cell division; GO:0044772,mitotic cell cycle phase transition; GO:0000079,regulation of cyclin-dependent protein serine/threonine kinase activity; GO:0003674,molecular_function; GO:0019887,protein kinase…	PF00134.23:Cyclin, N-terminal domain	--	--	--
LOC103642973	8.7	5.85	5.88	17.78	12.99	16.22	184	119	152	433	275	446	1.23342	9.88595e-09	6.85866e-07	up	NC_050105.1	150978071	150979154	+	LOC103642973	protein_coding	K12581 CCR4-NOT transcription complex subunit 7/8 | (RefSeq) probable CCR4-associated factor 1 homolog 11 (A)	ko03018: RNA degradation	probable CCR4-associated factor 1 homolog 11 [Zea mays]	CAF1K_ARATH RecName: Full=Probable CCR4-associated factor 1 homolog 11; EC=3.1.13.4;	At5g22250	GO:0030015,CCR4-NOT core complex; GO:0005634,nucleus; GO:0000932,P-body; GO:0008408,3'-5' exonuclease activity; GO:0046872,metal ion binding; GO:0004535,poly(A)-specific ribonuclease activity; GO:0003723,RNA binding; GO:0042742,defense response to bacterium; GO:0043928,exonucleolytic nuclear-transcribed mRNA catabolic process involved in deadenylation-dependent decay; GO:0017148,negative regulati…	PF04857.20:CAF1 family ribonuclease	--	--	--
LOC100281436	1.53	0.66	1.17	3.21	4.09	3.47	58	24	54	140	155	171	1.705	9.95692e-09	6.88698e-07	up	NC_050100.1	63847741	63850362	+	LOC100281436	uncharacterized LOC100281436	K00924 kinase [EC:2.7.1.-] | (RefSeq) aspartic proteinase-like protein 2 (A)	--	unknown [Zea mays]	APF1_ARATH RecName: Full=Aspartyl protease family protein 1 {ECO:0000305}; EC=3.4.23.- {ECO:0000305}; Flags: Precursor;	At2g17760	GO:0031225,anchored component of membrane; GO:0005886,plasma membrane; GO:0004190,aspartic-type endopeptidase activity; GO:0003674,molecular_function; GO:0003824,catalytic activity; GO:0004175,endopeptidase activity; GO:0008233,peptidase activity; GO:0070011,peptidase activity, acting on L-amino acid peptides; GO:0016787,hydrolase activity; GO:0070001,aspartic-type peptidase activity; GO:0140096,…	PF14543.6:Xylanase inhibitor N-terminal	--	--	--
novel.1611	251.96	163.38	128.74	394.05	390.91	413.82	4549	2836	2839	8187	7062	9710	1.16678	1.04285e-08	7.1808e-07	up	NC_050097.1	39507799	39508723	.	--	--	--	--	Bowman-Birk type bran trypsin inhibitor [Zea mays]	IBBR_ORYSI RecName: Full=Bowman-Birk type bran trypsin inhibitor; AltName: Full=OSE727A; AltName: Full=Protein RBBI3-3; AltName: Full=RBTI; Flags: Precursor;	--	GO:0005576,extracellular region; GO:0004867,serine-type endopeptidase inhibitor activity; GO:0003674,molecular_function; GO:0004857,enzyme inhibitor activity; GO:0004866,endopeptidase inhibitor activity; GO:0061135,endopeptidase regulator activity; GO:0098772,molecular function regulator; GO:0030414,peptidase inhibitor activity; GO:0030234,enzyme regulator activity; GO:0061134,peptidase regulator…	PF00228.20:Bowman-Birk serine protease inhibitor family	--	--	--
LOC100275697	12.31	8.8	8.73	22.56	18.85	17.7	582	400	504	1228	892	1088	1.01743	1.08716e-08	7.46727e-07	up	NC_050096.1	197272036	197274685	-	LOC100275697	uncharacterized LOC100275697	K13456 RPM1-interacting protein 4 | (RefSeq) uncharacterized protein LOC100275697 (A)	ko04626: Plant-pathogen interaction	RPM1-interacting protein 4 [Zea mays]	RIN4_ARATH RecName: Full=RPM1-interacting protein 4;	At3g25070	GO:0005829,cytosol; GO:0012505,endomembrane system; GO:0019897,extrinsic component of plasma membrane; GO:0016020,membrane; GO:0005886,plasma membrane; GO:0042742,defense response to bacterium; GO:0002758,innate immune response-activating signal transduction; GO:0034051,negative regulation of plant-type hypersensitive response; GO:0009626,plant-type hypersensitive response; GO:0006468,protein pho…	PF05627.11:Cleavage site for pathogenic type III effector avirulence factor Avr	--	--	--
LOC100273979	1.86	1.11	1.7	4.65	3.84	4.31	59	34	66	170	122	178	1.47894	1.13828e-08	7.77957e-07	up	NC_050099.1	38908822	38912550	+	LOC100273979	Lysine histidine transporter 2	K24917 amino acid permease | (RefSeq) Amino acid permease 2 (A)	--	uncharacterized protein LOC100273979 [Zea mays]	LHT1_ARATH RecName: Full=Lysine histidine transporter 1;	At5g40780	GO:0016021,integral component of membrane; GO:0005886,plasma membrane; GO:0009536,plastid; GO:0015171,amino acid transmembrane transporter activity; GO:0015293,symporter activity; GO:0043090,amino acid import; GO:0006952,defense response; GO:0080167,response to karrikin; GO:0003674,molecular_function; GO:0005215,transporter activity; GO:0022857,transmembrane transporter activity; GO:0005342,organ…	PF01490.18:Transmembrane amino acid transporter protein	--	--	--
LOC103645890	0.24	0.1	0.17	1.06	0.75	1.13	13	5	11	66	41	80	2.58236	1.19317e-08	8.09444e-07	up	NC_050097.1	7563593	7567681	+	LOC103645890	protein_coding	K20606 mitogen-activated protein kinase kinase kinase ANP1 [EC:2.7.11.25] | (RefSeq) receptor-like serine/threonine-protein kinase SD1-7 isoform X1 (A)	ko04016: MAPK signaling pathway - plant	G-type lectin S-receptor-like serine/threonine-protein kinase B120 [Zea mays]	B120_ARATH RecName: Full=G-type lectin S-receptor-like serine/threonine-protein kinase B120; EC=2.7.11.1; Flags: Precursor;	At4g21390	GO:0016021,integral component of membrane; GO:0005886,plasma membrane; GO:0005524,ATP binding; GO:0005516,calmodulin binding; GO:0030246,carbohydrate binding; GO:0106310,NA; GO:0004674,protein serine/threonine kinase activity; GO:0106311,NA; GO:0045087,innate immune response; GO:0006468,protein phosphorylation; GO:0048544,recognition of pollen; GO:0000166,nucleotide binding; GO:0003674,molecular_…	PF07714.17:Protein tyrosine kinase	--	--	--
LOC100281264	3.57	2.53	2.32	11.24	6.43	6.45	150	102	119	543	270	352	1.55409	1.21923e-08	8.2489e-07	up	NC_050097.1	64491529	64494325	-	LOC100281264	uncharacterized LOC100281264	--	--	extensin [Zea mays]	PI21_ORYSJ RecName: Full=Protein PYRICULARIA ORYZAE RESISTANCE 21 {ECO:0000303|PubMed:19696351}; Short=Pi21 {ECO:0000303|PubMed:19696351};	--	GO:0046872,metal ion binding; GO:0050832,defense response to fungus; GO:1900150,regulation of defense response to fungus; GO:0003674,molecular_function; GO:0005488,binding; GO:0043167,ion binding; GO:0043169,cation binding; GO:0006952,defense response; GO:0006950,response to stress; GO:0008150,biological_process; GO:0009605,response to external stimulus; GO:0009607,response to biotic stimulus; GO…	--	--	--	--
LOC103654553	93.69	55.84	50.58	191.29	163.14	130.67	1110	636	732	2608	1934	2012	1.31009	1.22656e-08	8.25997e-07	up	NC_050099.1	210547882	210548644	-	LOC103654553	lncRNA	--	--	hypothetical protein ZEAMMB73_Zm00001d053007, partial [Zea mays]	--	--	GO:0006952,defense response; GO:0006950,response to stress; GO:0008150,biological_process; GO:0050896,response to stimulus	PF00321.17:Plant thionin	--	--	--
LOC100280530	11.97	10.07	10.02	20.04	20.76	27.7	136	110	139	262	236	409	1.12212	1.25653e-08	8.44111e-07	up	NC_050097.1	7149750	7150331	+	LOC100280530	uncharacterized LOC100280530	--	--	uncharacterized protein LOC100280530 [Zea mays]	--	At4g10270	--	PF12609.8:Wound-induced protein	--	--	--
LOC100383382	5.6	3.26	4.61	8.76	9.99	11.59	195	109	196	351	348	524	1.19595	1.2661e-08	8.48473e-07	up	NC_050102.1	88111386	88113747	+	LOC100383382	uncharacterized LOC100383382	--	--	putative bZIP transcription factor superfamily protein [Zea mays]	--	--	GO:0003700,DNA-binding transcription factor activity; GO:0140110,transcription regulator activity; GO:0003674,molecular_function	PF00170.21:bZIP transcription factor	bZIP	TF	bZIP
LOC103643789	3.03	1.59	1.73	5.57	5.62	9.54	89	45	62	188	165	364	1.73244	1.34375e-08	8.93985e-07	up	NC_050096.1	266321672	266323175	-	LOC103643789	protein_coding	K05953 nicotianamine synthase [EC:2.5.1.43] | (RefSeq) nicotianamine synthase 3 (A)	--	nicotianamine synthase 3 [Zea mays]	NAS3_ORYSI RecName: Full=Nicotianamine synthase 3; EC=2.5.1.43; AltName: Full=S-adenosyl-L-methionine:S-adenosyl-L-methionine:S-adenosyl-methionine 3-amino-3-carboxypropyltransferase 3; Short=OsNAS3;	At1g09240	GO:0030410,nicotianamine synthase activity; GO:0030418,nicotianamine biosynthetic process; GO:0003674,molecular_function; GO:0003824,catalytic activity; GO:0016740,transferase activity; GO:0016765,transferase activity, transferring alkyl or aryl (other than methyl) groups; GO:0008152,metabolic process; GO:0006082,organic acid metabolic process; GO:0006576,cellular biogenic amine metabolic process…	PF03059.16:Nicotianamine synthase protein	--	--	--
LOC100191487	4.15	2.96	3.03	7.7	6.09	7.62	194	133	173	414	285	463	1.10855	1.3612e-08	9.03408e-07	up	NC_050098.1	152233677	152236659	+	LOC100191487	U-box domain-containing protein 44	K08332 vacuolar protein 8 | (RefSeq) uncharacterized protein LOC100191487 (A)	--	U-box domain-containing protein 44 [Zea mays]	PUB43_ARATH RecName: Full=U-box domain-containing protein 43; EC=2.3.2.27; AltName: Full=Plant U-box protein 43; AltName: Full=RING-type E3 ubiquitin transferase PUB43 {ECO:0000305};	At1g76390	GO:0005739,mitochondrion; GO:0005886,plasma membrane; GO:0004842,ubiquitin-protein transferase activity; GO:0003674,molecular_function; GO:0003824,catalytic activity; GO:0016740,transferase activity; GO:0019787,ubiquitin-like protein transferase activity; GO:0140096,catalytic activity, acting on a protein; GO:0005622,intracellular; GO:0005575,cellular_component; GO:0005623,cell; GO:0005737,cytopl…	PF00514.23:Armadillo/beta-catenin-like repeat	--	--	--
LOC100284761	25.83	18.06	15.94	45.02	36.09	55.96	357	240	269	716	499	1005	1.2234	1.43457e-08	9.49817e-07	up	NC_050100.1	2041049	2041853	+	LOC100284761	uncharacterized LOC100284761	--	--	RecName: Full=Cell number regulator 10; AltName: Full=ZmCNR10 ADI48424.1 cell number regulator 10 [Zea mays]	CNR10_MAIZE RecName: Full=Cell number regulator 10; AltName: Full=ZmCNR10;	At1g14870	GO:0016021,integral component of membrane; GO:0005575,cellular_component; GO:0016020,membrane; GO:0031224,intrinsic component of membrane; GO:0044425,membrane part	PF04749.17:PLAC8 family	--	--	--
LOC103644229	7.44	10.94	11.05	2.29	4.98	2.67	433	612	785	153	290	202	-1.54787	1.63915e-08	1.0775e-06	down	NC_050096.1	298358613	298365043	-	LOC103644229	protein_coding	--	--	hepatoma-derived growth factor-related protein 2 isoform X1 [Zea mays]	--	At1g75150	--	--	--	--	--
LOC100280260	0.48	0.6	0.43	2.85	1.61	1.8	19	23	21	130	64	93	2.08574	1.65379e-08	1.08298e-06	up	NC_050096.1	176943738	176946661	+	LOC100280260	uncharacterized LOC100280260	K16189 phytochrome-interacting factor 4 | (RefSeq) putative HLH DNA-binding domain superfamily protein (A)	ko04075: Plant hormone signal transduction	putative HLH DNA-binding domain superfamily protein [Zea mays]	PIL13_ORYSJ RecName: Full=Transcription factor PHYTOCHROME INTERACTING FACTOR-LIKE 13 {ECO:0000303|PubMed:17485859}; Short=OsPIL13 {ECO:0000303|PubMed:17485859}; Short=PIF-like protein 13 {ECO:0000305}; AltName: Full=Basic helix-loop-helix protein 152 {ECO:0000303|PubMed:16896230}; Short=OsbHLH152 {ECO:0000303|PubMed:16896230}; AltName: Full=OsPIL1 {ECO:0000303|PubMed:22984180};	At1g09530	GO:0005634,nucleus; GO:0003677,DNA binding; GO:0046983,protein dimerization activity; GO:0080006,internode patterning; GO:0090229,negative regulation of red or far-red light signaling pathway; GO:0045893,positive regulation of transcription, DNA-templated; GO:0006355,regulation of transcription, DNA-templated; GO:0003674,molecular_function; GO:0003676,nucleic acid binding; GO:0005488,binding; GO:…	PF00010.26:Helix-loop-helix DNA-binding domain	bHLH	TF	bHLH
LOC100281908	2.9	0.75	0.44	82.51	24.52	33.99	32	8	6	1049	271	488	5.1551	1.65536e-08	1.08298e-06	up	NC_050098.1	184695969	184696631	+	LOC100281908	Bowman-Birk type trypsin inhibitor	--	--	Bowman-Birk type trypsin inhibitor precursor [Zea mays]	IBB3_WHEAT RecName: Full=Bowman-Birk type trypsin inhibitor; Short=WTI;	--	GO:0005576,extracellular region; GO:0004867,serine-type endopeptidase inhibitor activity; GO:0003674,molecular_function; GO:0004857,enzyme inhibitor activity; GO:0004866,endopeptidase inhibitor activity; GO:0061135,endopeptidase regulator activity; GO:0098772,molecular function regulator; GO:0030414,peptidase inhibitor activity; GO:0030234,enzyme regulator activity; GO:0061134,peptidase regulator…	PF00228.20:Bowman-Birk serine protease inhibitor family	--	--	--
LOC100273163	0.07	0.04	0.06	3.09	1.17	0.73	2	1	2	97	32	26	4.89858	1.66777e-08	1.08852e-06	up	NC_050096.1	295097789	295099790	-	LOC100273163	uncharacterized LOC100273163	K13222 indole-3-glycerol-phosphate lyase [EC:4.1.2.8] | (RefSeq) csu868(trp); uncharacterized protein LOC100273163 (A)	ko00402: Benzoxazinoid biosynthesis; ko01100: Metabolic pathways	unknown [Zea mays]	TRPA_MAIZE RecName: Full=Indole-3-glycerol phosphate lyase, chloroplastic; EC=4.1.2.8; AltName: Full=Benzoxazineless 1; AltName: Full=Indole synthase; AltName: Full=Tryptophan synthase alpha chain; EC=4.2.1.20; Flags: Precursor;	At4g02610	GO:0009507,chloroplast; GO:0005829,cytosol; GO:0033984,indole-3-glycerol-phosphate lyase activity; GO:0004834,tryptophan synthase activity; GO:0000162,tryptophan biosynthetic process; GO:0003674,molecular_function; GO:0003824,catalytic activity; GO:0016829,lyase activity; GO:0016830,carbon-carbon lyase activity; GO:0016832,aldehyde-lyase activity; GO:0016835,carbon-oxygen lyase activity; GO:00168…	PF00290.20:Tryptophan synthase alpha chain	--	--	--
LOC100282823	10.11	7.82	6.8	20.25	15.93	14.72	567	422	466	1307	894	1073	1.07234	1.84853e-08	1.19798e-06	up	NC_050103.1	119461570	119466730	-	LOC100282823	riboflavin biosynthesis protein ribAB	K14652 3,4-dihydroxy 2-butanone 4-phosphate synthase / GTP cyclohydrolase II [EC:4.1.99.12 3.5.4.25] | (RefSeq) riboflavin biosynthesis protein ribAB (A)	ko00740: Riboflavin metabolism; ko00790: Folate biosynthesis; ko01100: Metabolic pathways; ko01110: Biosynthesis of secondary metabolites; ko01240: Biosynthesis of cofactors	riboflavin biosynthesis protein ribAB [Zea mays]	RIBA3_ORYSJ RecName: Full=Probable monofunctional riboflavin biosynthesis protein RIBA 3, chloroplastic; Includes: RecName: Full=Inactive 3,4-dihydroxy-2-butanone 4-phosphate synthase; Short=DHBP synthase; Includes: RecName: Full=GTP cyclohydrolase-2; EC=3.5.4.25; AltName: Full=GTP cyclohydrolase II; Flags: Precursor;	At5g59750	GO:0009507,chloroplast; GO:0008686,3,4-dihydroxy-2-butanone-4-phosphate synthase activity; GO:0005525,GTP binding; GO:0003935,GTP cyclohydrolase II activity; GO:0046872,metal ion binding; GO:0009231,riboflavin biosynthetic process; GO:0003674,molecular_function; GO:0003824,catalytic activity; GO:0016829,lyase activity; GO:0016830,carbon-carbon lyase activity; GO:0000166,nucleotide binding; GO:000…	PF00925.20:GTP cyclohydrolase II	--	--	--
LOC103632655	34.23	20.5	24.53	57.03	45.83	57.52	1313	756	1149	2517	1759	2867	1.04546	1.85457e-08	1.19907e-06	up	NC_050102.1	104977599	104979759	-	LOC103632655	protein_coding	K01087 trehalose 6-phosphate phosphatase [EC:3.1.3.12] | (RefSeq) uncharacterized protein LOC103632655 isoform X4 (A)	ko00500: Starch and sucrose metabolism; ko01100: Metabolic pathways; ko01110: Biosynthesis of secondary metabolites	uncharacterized protein LOC103632655 isoform X6 [Zea mays]	TPP6_ORYSJ RecName: Full=Probable trehalose-phosphate phosphatase 6; Short=OsTPP6; EC=3.1.3.12; AltName: Full=Trehalose 6-phosphate phosphatase;	At5g65140	GO:0004805,trehalose-phosphatase activity; GO:0005992,trehalose biosynthetic process; GO:0003674,molecular_function; GO:0003824,catalytic activity; GO:0016787,hydrolase activity; GO:0016788,hydrolase activity, acting on ester bonds; GO:0016791,phosphatase activity; GO:0019203,carbohydrate phosphatase activity; GO:0042578,phosphoric ester hydrolase activity; GO:0008152,metabolic process; GO:000597…	PF02358.16:Trehalose-phosphatase	--	--	--
LOC100281146	6.86	9.25	8.53	3.37	4.43	2.93	297	385	451	168	192	165	-1.17772	1.86677e-08	1.20413e-06	down	NC_050104.1	137823122	137827864	+	LOC100281146	endo-1%2C4-beta-glucanase	K01179 endoglucanase [EC:3.2.1.4] | (RefSeq) endo-1,4-beta-glucanase (A)	ko00500: Starch and sucrose metabolism; ko01100: Metabolic pathways	endo-1,4-beta-glucanase [Zea mays]	GUN9_ORYSJ RecName: Full=Endoglucanase 9; EC=3.2.1.4; AltName: Full=Endo-1,4-beta glucanase 9; AltName: Full=OsCel9D; AltName: Full=OsGLU1;	At5g49720	GO:0016021,integral component of membrane; GO:0008810,cellulase activity; GO:0071555,cell wall organization; GO:0030245,cellulose catabolic process; GO:0003674,molecular_function; GO:0003824,catalytic activity; GO:0004553,hydrolase activity, hydrolyzing O-glycosyl compounds; GO:0016787,hydrolase activity; GO:0016798,hydrolase activity, acting on glycosyl bonds; GO:0008150,biological_process; GO:0…	PF00759.19:Glycosyl hydrolase family 9	--	--	--
LOC100280954	78.89	98.91	103.77	35.86	48.68	22.14	1124	1355	1806	588	694	410	-1.37344	1.89845e-08	1.22171e-06	down	NC_050097.1	42240187	42241138	+	LOC100280954	uncharacterized LOC100280954	--	--	uncharacterized protein LOC100280954 precursor [Zea mays]	GASAE_ARATH RecName: Full=Gibberellin-regulated protein 14; AltName: Full=GAST1 protein homolog 14; Flags: Precursor;	At5g14920	GO:0005576,extracellular region; GO:0005886,plasma membrane; GO:0009536,plastid; GO:0009740,gibberellic acid mediated signaling pathway; GO:2000377,regulation of reactive oxygen species metabolic process; GO:0009737,response to abscisic acid; GO:0009739,response to gibberellin; GO:0009651,response to salt stress; GO:0001101,response to acid chemical; GO:0007165,signal transduction; GO:0007154,cel…	PF02704.14:Gibberellin regulated protein	--	--	--
LOC100281239	9	5.15	7.86	18.31	14.71	16.41	211	116	225	494	345	500	1.19582	1.9377e-08	1.24116e-06	up	NC_050097.1	17166349	17167549	-	LOC100281239	dehydration-responsive element-binding protein 1D	K09286 EREBP-like factor | (RefSeq) dehydration-responsive element-binding protein 1A-like (A)	--	dehydration-responsive element-binding protein 1D [Zea mays]	DRE1E_ORYSI RecName: Full=Dehydration-responsive element-binding protein 1E; Short=Protein DREB1E;	At5g51990	GO:0005634,nucleus; GO:0003677,DNA binding; GO:0003700,DNA-binding transcription factor activity; GO:0003674,molecular_function; GO:0003676,nucleic acid binding; GO:0005488,binding; GO:0097159,organic cyclic compound binding; GO:1901363,heterocyclic compound binding; GO:0140110,transcription regulator activity; GO:0005622,intracellular; GO:0005575,cellular_component; GO:0005623,cell; GO:0043231,i…	PF00847.20:AP2 domain	AP2/ERF-ERF	TF	AP2/ERF->AP2/ERF-ERF
LOC100281232	0.4	0.34	0.54	1.84	2.68	1.65	12	10	20	64	81	65	2.27454	2.05756e-08	1.30881e-06	up	NC_050098.1	222742329	222745158	-	LOC100281232	uncharacterized LOC100281232	K12835 ATP-dependent RNA helicase DDX42 [EC:3.6.4.13] | (RefSeq) DEAD-box ATP-dependent RNA helicase 24 isoform X1 (A)	ko03040: Spliceosome	WRKY11 - superfamily of TFs having WRKY and zinc finger domains [Zea mays]	WRK28_ARATH RecName: Full=WRKY transcription factor 28; AltName: Full=WRKY DNA-binding protein 28;	At4g18170	GO:0005634,nucleus; GO:0003700,DNA-binding transcription factor activity; GO:0043565,sequence-specific DNA binding; GO:1900057,positive regulation of leaf senescence; GO:0042659,regulation of cell fate specification; GO:0140110,transcription regulator activity; GO:0003674,molecular_function; GO:0003676,nucleic acid binding; GO:0003677,DNA binding; GO:0005488,binding; GO:0097159,organic cyclic com…	PF03106.15:WRKY DNA -binding domain	WRKY	TF	WRKY
LOC100276107	7.1	9.95	10.22	3.5	4.02	4.14	178	240	313	101	101	135	-1.20287	2.11678e-08	1.34337e-06	down	NC_050103.1	27618032	27620246	-	LOC100276107	Plastid division protein PDV1	K08176 MFS transporter, PHS family, inorganic phosphate transporter | (RefSeq) inorganic phosphate transporter 1-2-like (A)	--	uncharacterized protein LOC100276107 isoform X1 [Zea mays]	PDV1_ARATH RecName: Full=Plastid division protein PDV1; AltName: Full=Protein PLASTID DIVISION1;	At5g53280	GO:0009707,chloroplast outer membrane; GO:0016021,integral component of membrane; GO:0010020,chloroplast fission; GO:0006996,organelle organization; GO:0008150,biological_process; GO:0009657,plastid organization; GO:0009658,chloroplast organization; GO:0009987,cellular process; GO:0016043,cellular component organization; GO:0043572,plastid fission; GO:0048285,organelle fission; GO:0071840,cellula…	--	--	--	--
LOC100286217	2.3	3.7	1.44	7.29	7.94	12.82	42	65	32	153	145	304	1.94327	2.13177e-08	1.34668e-06	up	NC_050102.1	139439590	139440524	+	LOC100286217	TMV response-related protein	--	--	TMV response-related protein [Zea mays]	--	At5g66580	--	PF14009.6:Domain of unknown function (DUF4228)	--	--	--
LOC100279482	2.29	1.44	2.38	7.96	5.4	4.63	81	49	103	324	191	213	1.58591	2.16755e-08	1.36303e-06	up	NC_050096.1	95417140	95418951	-	LOC100279482	Phospholipase A1-Ibeta2 chloroplastic	K16818 phospholipase A1 [EC:3.1.1.32] | (GenBank) glycerolipase A1 (A)	ko00564: Glycerophospholipid metabolism; ko00592: alpha-Linolenic acid metabolism; ko01100: Metabolic pathways; ko01110: Biosynthesis of secondary metabolites	uncharacterized protein LOC100279482 [Zea mays]	PLA14_ARATH RecName: Full=Phospholipase A1-Ibeta2, chloroplastic; EC=3.1.1.-; Flags: Precursor;	At4g16820	GO:0009507,chloroplast; GO:0047714,galactolipase activity; GO:0008970,phospholipase A1 activity; GO:0004620,phospholipase activity; GO:0004806,triglyceride lipase activity; GO:0016042,lipid catabolic process; GO:0003674,molecular_function; GO:0003824,catalytic activity; GO:0016298,lipase activity; GO:0016787,hydrolase activity; GO:0016788,hydrolase activity, acting on ester bonds; GO:0052689,carb…	PF01764.25:Lipase (class 3)	--	--	--
LOC103630277	16.11	22.59	21.58	8.99	11.42	7.33	1040	1402	1702	668	738	615	-1.09501	2.1782e-08	1.36364e-06	down	NC_050101.1	152444720	152449774	-	LOC103630277	protein_coding	K14293 importin subunit beta-1 | (RefSeq) importin subunit beta-1 (A)	ko03013: RNA transport	ARM repeat superfamily protein [Zea mays]	IMB1_ARATH RecName: Full=Importin subunit beta-1 {ECO:0000305}; AltName: Full=Karyopherin subunit beta-1; Short=ATKPNB1 {ECO:0000303|PubMed:23582042};	At5g53480	GO:0005737,cytoplasm; GO:0005634,nucleus; GO:0061608,nuclear import signal receptor activity; GO:0008139,nuclear localization sequence binding; GO:0031267,small GTPase binding; GO:0006606,protein import into nucleus; GO:0003674,molecular_function; GO:0140104,molecular carrier activity; GO:0140142,nucleocytoplasmic carrier activity; GO:0005048,signal sequence binding; GO:0005488,binding; GO:003321…	PF02985.22:HEAT repeat	--	--	--
LOC103625990	0.86	0.73	1.61	4.16	5.34	3.68	17	14	39	95	106	95	2.04685	2.17841e-08	1.36364e-06	up	NC_050100.1	14250460	14251476	+	LOC103625990	protein_coding	--	--	protein pygopus [Zea mays]	--	--	--	PF05678.14:VQ motif	--	--	--
LOC103631809	0.25	0.1	0.24	3.85	0.94	2.77	5	2	6	90	19	73	3.69728	2.21668e-08	1.38445e-06	up	NC_050096.1	17824632	17825817	-	LOC103631809	protein_coding	--	--	uncharacterized protein LOC103631809 [Zea mays]	FLZ14_ARATH RecName: Full=FCS-Like Zinc finger 14 {ECO:0000303|PubMed:24901469};	At5g20700	GO:0005737,cytoplasm; GO:0005634,nucleus; GO:0046872,metal ion binding; GO:0009749,response to glucose; GO:1905582,response to mannose; GO:0042594,response to starvation; GO:0009744,response to sucrose; GO:0003674,molecular_function; GO:0005488,binding; GO:0043167,ion binding; GO:0043169,cation binding; GO:0008150,biological_process; GO:0009743,response to carbohydrate; GO:0009746,response to hex…	PF04570.14:zinc-finger of the FCS-type, C2-C2	--	--	--
LOC100279381	13.72	6.7	6.76	29	19.24	25.42	573	269	345	1394	804	1380	1.47042	2.33375e-08	1.45098e-06	up	NC_050103.1	56885724	56887863	+	LOC100279381	uncharacterized LOC100279381	K08818 cell division cycle 2-like [EC:2.7.11.22] | (RefSeq) putative cyclin-dependent kinase F-2 (A)	--	uncharacterized protein LOC100279381 [Zea mays]	MUC21_ARATH RecName: Full=Xylan glycosyltransferase MUCI21 {ECO:0000305}; EC=2.4.-.- {ECO:0000305|PubMed:26482889}; AltName: Full=Protein MUCILAGE-MODIFIED 5 {ECO:0000303|PubMed:11706181}; AltName: Full=Protein MUCILAGE-RELATED 21 {ECO:0000303|PubMed:26482889}; AltName: Full=Putative xylan xylosyltransgerase MUCI21 {ECO:0000303|PubMed:26979331};	At2g41640	GO:0005794,Golgi apparatus; GO:0000139,Golgi membrane; GO:0016021,integral component of membrane; GO:0047517,1,4-beta-D-xylan synthase activity; GO:0016757,transferase activity, transferring glycosyl groups; GO:0071555,cell wall organization; GO:0010192,mucilage biosynthetic process; GO:0048354,mucilage biosynthetic process involved in seed coat development; GO:0003674,molecular_function; GO:0003…	PF04577.14:Protein of unknown function (DUF563)	--	--	--
LOC100273624	3.57	3.81	3.64	10.52	6.71	16.06	82	84	102	278	154	479	1.61944	2.39802e-08	1.48099e-06	up	NC_050097.1	236793173	236794523	+	LOC100273624	uncharacterized LOC100273624	K08081 tropinone reductase I [EC:1.1.1.206] | (RefSeq) IDP610; Tropinone reductase-like protein (A)	ko00960: Tropane, piperidine and pyridine alkaloid biosynthesis; ko01100: Metabolic pathways; ko01110: Biosynthesis of secondary metabolites	uncharacterized protein LOC100273624 [Zea mays]	TRNHF_ARATH RecName: Full=Tropinone reductase homolog At5g06060 {ECO:0000305}; EC=1.1.1.- {ECO:0000305};	At5g06060	GO:0005829,cytosol; GO:0005886,plasma membrane; GO:0016491,oxidoreductase activity; GO:0003674,molecular_function; GO:0003824,catalytic activity; GO:0005622,intracellular; GO:0005575,cellular_component; GO:0005623,cell; GO:0005737,cytoplasm; GO:0044424,intracellular part; GO:0044444,cytoplasmic part; GO:0044464,cell part; GO:0016020,membrane; GO:0071944,cell periphery	PF13561.6:Enoyl-(Acyl carrier protein) reductase	--	--	--
LOC100272764	6.09	3.85	3.84	10.81	9.36	14.06	143	87	110	292	220	429	1.34188	2.40192e-08	1.48099e-06	up	NC_050096.1	242409153	242410719	+	LOC100272764	uncharacterized LOC100272764	K00430 peroxidase [EC:1.11.1.7] | (RefSeq) uncharacterized protein LOC100272764 precursor (A)	ko00940: Phenylpropanoid biosynthesis; ko01100: Metabolic pathways; ko01110: Biosynthesis of secondary metabolites	Peroxidase 59 [Zea mays]	PER59_ARATH RecName: Full=Peroxidase 59; Short=Atperox P59; EC=1.11.1.7; AltName: Full=ATPN; AltName: Full=Peroxidase N; Flags: Precursor;	At5g19890	GO:0005737,cytoplasm; GO:0005576,extracellular region; GO:0005634,nucleus; GO:0020037,heme binding; GO:0046872,metal ion binding; GO:0004601,peroxidase activity; GO:0042744,hydrogen peroxide catabolic process; GO:0006979,response to oxidative stress; GO:0003674,molecular_function; GO:0005488,binding; GO:0046906,tetrapyrrole binding; GO:0048037,cofactor binding; GO:0097159,organic cyclic compound …	PF00141.23:Peroxidase	--	--	--
LOC100272805	2.36	2.4	2.87	6.48	5.68	4.8	93	91	138	294	224	246	1.17763	2.45297e-08	1.50808e-06	up	NC_050098.1	196933426	196937264	+	LOC100272805	uncharacterized LOC100272805	K00279 cytokinin dehydrogenase [EC:1.5.99.12] | (RefSeq) cytokinin dehydrogenase 5 (A)	ko00908: Zeatin biosynthesis	cytokinin dehydrogenase 4 precursor [Zea mays]	CKX5_ORYSJ RecName: Full=Cytokinin dehydrogenase 5; EC=1.5.99.12; AltName: Full=Cytokinin oxidase 5; Short=OsCKX5; Flags: Precursor;	At1g75450	GO:0005615,extracellular space; GO:0019139,cytokinin dehydrogenase activity; GO:0071949,FAD binding; GO:0016491,oxidoreductase activity; GO:0009690,cytokinin metabolic process; GO:0003674,molecular_function; GO:0003824,catalytic activity; GO:0016645,oxidoreductase activity, acting on the CH-NH group of donors; GO:0000166,nucleotide binding; GO:0005488,binding; GO:0036094,small molecule binding; G…	PF09265.10:Cytokinin dehydrogenase 1, FAD and cytokinin binding	--	--	--
LOC103635704	5.41	3.56	3	10.52	8.77	11.37	109	69	74	244	177	298	1.3901	2.48834e-08	1.52642e-06	up	NC_050103.1	112431587	112432619	-	LOC103635704	protein_coding	--	--	uncharacterized protein LOC103635704 [Zea mays]	--	--	--	--	--	--	--
LOC103632410	8.63	12.25	12.64	3.12	5.59	2.26	540	737	966	225	350	184	-1.58809	2.62012e-08	1.60013e-06	down	NC_050102.1	71477608	71483027	-	LOC103632410	WD repeat and HMG-box DNA-binding protein 1	K11274 chromosome transmission fidelity protein 4 | (RefSeq) WD repeat and HMG-box DNA-binding protein 1 (A)	--	WD repeat and HMG-box DNA-binding protein 1 [Zea mays]	--	At3g42660	GO:0043596,nuclear replication fork; GO:0003682,chromatin binding; GO:0006281,DNA repair; GO:0006261,DNA-dependent DNA replication; GO:0000278,mitotic cell cycle; GO:0061087,positive regulation of histone H3-K27 methylation; GO:0003674,molecular_function; GO:0005488,binding; GO:0008152,metabolic process; GO:0006139,nucleobase-containing compound metabolic process; GO:0006259,DNA metabolic process…	PF12341.8:Minichromosome loss protein, Mcl1, middle region	--	--	--
LOC100383330	5.52	7.51	6.5	3	3.53	2.75	306	400	440	191	196	198	-1.05157	2.69641e-08	1.63945e-06	down	NC_050105.1	102335855	102343918	-	LOC100383330	uncharacterized LOC100383330	K17943 pumilio RNA-binding family | (RefSeq) pumilio homolog 3 (A)	--	uncharacterized protein LOC100383330 isoform X1 [Zea mays]	PUM4_ARATH RecName: Full=Pumilio homolog 4; Short=APUM-4; Short=AtPUM4;	At3g10360	GO:0005737,cytoplasm; GO:0003729,mRNA binding; GO:0010608,posttranscriptional regulation of gene expression; GO:0006417,regulation of translation; GO:0003674,molecular_function; GO:0003676,nucleic acid binding; GO:0003723,RNA binding; GO:0005488,binding; GO:0097159,organic cyclic compound binding; GO:1901363,heterocyclic compound binding; GO:0008152,metabolic process; GO:0008150,biological_proces…	PF00806.19:Pumilio-family RNA binding repeat	--	--	--
LOC100280999	1.95	0.87	1.71	3.45	12.96	9.92	28	12	30	57	186	185	2.55162	2.73028e-08	1.65639e-06	up	NC_050100.1	182466435	182467300	+	LOC100280999	glycine-rich cell wall structural protein	--	--	Glycine-rich cell wall structural protein [Zea mays]	--	--	--	PF07172.11:Glycine rich protein family	--	--	--
LOC541988	4.5	2.83	3.18	8.85	7.19	7.05	212	128	183	480	339	432	1.16773	2.76428e-08	1.67252e-06	up	NC_050100.1	4962452	4965531	-	LOC541988	calcium-dependent protein kinase 10	K13412 calcium-dependent protein kinase [EC:2.7.11.1] | (RefSeq) cl146_1; uncharacterized protein LOC541988 (A)	ko04626: Plant-pathogen interaction	uncharacterized protein LOC541988 [Zea mays]	CDPKA_ORYSJ RecName: Full=Calcium-dependent protein kinase 10 {ECO:0000305}; Short=OsCDPK10 {ECO:0000305}; Short=OsCPK10 {ECO:0000303|PubMed:15695435}; EC=2.7.11.1 {ECO:0000305};	At5g04870	GO:0005737,cytoplasm; GO:0016020,membrane; GO:0005634,nucleus; GO:0005524,ATP binding; GO:0005509,calcium ion binding; GO:0009931,calcium-dependent protein serine/threonine kinase activity; GO:0005516,calmodulin binding; GO:0004683,calmodulin-dependent protein kinase activity; GO:0106310,NA; GO:0106311,NA; GO:0035556,intracellular signal transduction; GO:0018105,peptidyl-serine phosphorylation; G…	PF00069.25:Protein kinase domain	--	--	--
novel.9414	0.58	0.58	0.2	4.67	1.83	1.74	26	25	11	243	83	102	2.66196	2.91049e-08	1.73515e-06	up	NC_050105.1	70216057	70218372	+	--	--	--	--	--	--	--	--	--	--	--	--
LOC118472036	0	0	0	1.1	4.47	3.14	0	0	0	13	46	42	7.43466	2.96398e-08	1.76322e-06	up	NC_050100.1	93509149	93512827	+	LOC118472036	lncRNA	--	--	hypothetical protein ZEAMMB73_Zm00001d019212 [Zea mays]	--	--	--	--	--	--	--
novel.1062	1.23	1.22	1.73	0.61	0.3	0.31	145	138	249	82	35	47	-1.75764	3.12853e-08	1.85709e-06	down	NC_050096.1	241978329	242015112	+	--	--	K03006 DNA-directed RNA polymerase II subunit RPB1 [EC:2.7.7.6] | (RefSeq) LOW QUALITY PROTEIN: DNA-directed RNA polymerase II subunit 1-like (A)	ko03020: RNA polymerase	Pol [Zea mays]	POLR1_ARATH RecName: Full=Retrovirus-related Pol polyprotein from transposon RE1; AltName: Full=Retro element 1 {ECO:0000303|PubMed:10689195}; Short=AtRE1 {ECO:0000303|PubMed:10689195}; Includes: RecName: Full=Protease RE1; EC=3.4.23.-; Includes: RecName: Full=Reverse transcriptase RE1; EC=2.7.7.49; Includes: RecName: Full=Endonuclease RE1;	At3g29775	GO:0004190,aspartic-type endopeptidase activity; GO:0004519,endonuclease activity; GO:0046872,metal ion binding; GO:0003676,nucleic acid binding; GO:0003964,RNA-directed DNA polymerase activity; GO:0015074,DNA integration; GO:0006310,DNA recombination; GO:0003674,molecular_function; GO:0003824,catalytic activity; GO:0004175,endopeptidase activity; GO:0008233,peptidase activity; GO:0070011,peptida…	PF07727.14:Reverse transcriptase (RNA-dependent DNA polymerase)	--	--	--
LOC100285616	1.84	2.09	1.47	5.27	4.39	4.83	43	47	42	142	103	147	1.46184	3.23848e-08	1.91001e-06	up	NC_050099.1	227516950	227518785	+	LOC100285616	calcineurin B-like protein 4	K06268 serine/threonine-protein phosphatase 2B regulatory subunit | (RefSeq) calcineurin B-like protein 4 (A)	--	calcineurin B-like protein [Zea mays]	CNBL7_ORYSJ RecName: Full=Calcineurin B-like protein 7;	At5g24270	GO:0005886,plasma membrane; GO:0005509,calcium ion binding; GO:0003674,molecular_function; GO:0005488,binding; GO:0046872,metal ion binding; GO:0043167,ion binding; GO:0043169,cation binding; GO:0005575,cellular_component; GO:0016020,membrane; GO:0005623,cell; GO:0044464,cell part; GO:0071944,cell periphery	PF00036.32:EF hand	--	--	--
LOC100282200	0.14	0.15	0.12	1.49	0.75	2.39	4	4	4	48	21	87	3.54031	3.27546e-08	1.92769e-06	up	NC_050098.1	2131495	2133947	+	LOC100282200	uncharacterized LOC100282200	K07870 mitochondrial Rho GTPase 1 [EC:3.6.5.-] | (RefSeq) uncharacterized protein LOC103958384 (A)	--	uncharacterized protein LOC100282200 [Zea mays]	BSPA_POPDE RecName: Full=Bark storage protein A; Flags: Precursor;	At4g24350	GO:0003824,catalytic activity; GO:0045735,nutrient reservoir activity; GO:0009116,nucleoside metabolic process; GO:0003674,molecular_function; GO:0008152,metabolic process; GO:0006139,nucleobase-containing compound metabolic process; GO:0006725,cellular aromatic compound metabolic process; GO:0006807,nitrogen compound metabolic process; GO:0008150,biological_process; GO:0009987,cellular process; …	PF01048.20:Phosphorylase superfamily	--	--	--
LOC100216554	4.24	4.82	5.77	1.57	2.8	1.67	445	486	739	189	294	227	-1.27774	3.34681e-08	1.96548e-06	down	NC_050102.1	183515538	183522820	-	LOC100216554	BRCT domain-containing protein	K10728 topoisomerase (DNA) II binding protein 1 | (RefSeq) uncharacterized protein LOC100216554 (A)	ko03440: Homologous recombination	uncharacterized protein LOC100216554 isoform X1 [Zea mays]	Y4211_ARATH RecName: Full=BRCT domain-containing protein At4g02110;	At4g02110	--	PF12738.7:twin BRCT domain	--	--	--
LOC100278719	9.03	11.01	12.6	3.58	5.78	2.54	686	804	1169	313	439	251	-1.4316	3.38876e-08	1.98167e-06	down	NC_050102.1	151533422	151539652	+	LOC100278719	uncharacterized LOC100278719	K04564 superoxide dismutase, Fe-Mn family [EC:1.15.1.1] | (RefSeq) uncharacterized protein LOC103640161 (A)	ko04146: Peroxisome	uncharacterized protein LOC100278719 isoform X1 [Zea mays]	TORL2_ARATH RecName: Full=TORTIFOLIA1-like protein 2 {ECO:0000303|PubMed:15324671};	At2g07170	GO:0005874,microtubule; GO:0008017,microtubule binding; GO:0005515,protein binding; GO:0003674,molecular_function; GO:0005488,binding; GO:0008092,cytoskeletal protein binding; GO:0015631,tubulin binding; GO:0005622,intracellular; GO:0005575,cellular_component; GO:0005623,cell; GO:0005856,cytoskeleton; GO:0015630,microtubule cytoskeleton; GO:0043226,organelle; GO:0043228,non-membrane-bounded organ…	PF02985.22:HEAT repeat	--	--	--
novel.930	1.58	0.45	2.23	0	0	0	33	9	57	0	0	0	-7.50255	3.44529e-08	2.00621e-06	down	NC_050096.1	215741416	215743732	+	--	--	K14486 auxin response factor | (RefSeq) auxin response factor 18-like isoform X1 (A)	ko04075: Plant hormone signal transduction	unknown [Zea mays]	ARFD_ORYSJ RecName: Full=Auxin response factor 4; AltName: Full=OsARF2;	At5g62010	GO:0005634,nucleus; GO:0003677,DNA binding; GO:0009734,auxin-activated signaling pathway; GO:0006355,regulation of transcription, DNA-templated; GO:0003674,molecular_function; GO:0003676,nucleic acid binding; GO:0005488,binding; GO:0097159,organic cyclic compound binding; GO:1901363,heterocyclic compound binding; GO:0007165,signal transduction; GO:0007154,cell communication; GO:0008150,biological…	--	AUX/IAA	TR	AUX/IAA
LOC100216620	10.33	13.72	16.45	4.21	6.86	3.75	271	346	527	127	180	128	-1.43131	3.58345e-08	2.07912e-06	down	NC_050097.1	39670769	39674709	-	LOC100216620	Ribonuclease H2 subunit B	K10744 ribonuclease H2 subunit B | (RefSeq) uncharacterized protein LOC100216620 (A)	ko03030: DNA replication	uncharacterized protein LOC100216620 isoform X1 [Zea mays]	--	Hs13375742	GO:0005654,nucleoplasm; GO:0032299,ribonuclease H2 complex; GO:0009259,ribonucleotide metabolic process; GO:0006401,RNA catabolic process; GO:0008152,metabolic process; GO:0006139,nucleobase-containing compound metabolic process; GO:0006725,cellular aromatic compound metabolic process; GO:0006753,nucleoside phosphate metabolic process; GO:0006793,phosphorus metabolic process; GO:0006796,phosphate…	PF09468.10:Ydr279p protein family (RNase H2 complex component) wHTH domain	--	--	--
LOC732785	42.48	28.97	26.41	96.68	68.07	58.9	1339	878	1017	3507	2147	2413	1.22592	3.58561e-08	2.07912e-06	up	NC_050097.1	210448548	210451478	+	LOC732785	PDK regulatory protein1	K20115 [pyruvate, phosphate dikinase]-phosphate phosphotransferase / [pyruvate, phosphate dikinase] kinase [EC:2.7.4.27 2.7.11.32] | (RefSeq) pco142971; pyruvate, phosphate dikinase regulatory protein, chloroplastic (A)	--	pyruvate, phosphate dikinase regulatory protein, chloroplastic [Zea mays]	PDRP1_MAIZE RecName: Full=Pyruvate, phosphate dikinase regulatory protein, chloroplastic; EC=2.7.11.32 {ECO:0000269|PubMed:21414960, ECO:0000269|PubMed:2983615}; EC=2.7.4.27 {ECO:0000269|PubMed:2983615}; AltName: Full=Bifunctional dikinase regulatory protein; Short=BFRP; AltName: Full=Pyruvate, Pi dikinase regulatory protein; Short=PPDK RP; Short=PPDK regulatory protein; Flags: Precursor;	At4g21210	GO:0009570,chloroplast stroma; GO:0005524,ATP binding; GO:0016776,phosphotransferase activity, phosphate group as acceptor; GO:0004674,protein serine/threonine kinase activity; GO:0000166,nucleotide binding; GO:0003674,molecular_function; GO:0005488,binding; GO:0008144,drug binding; GO:0017076,purine nucleotide binding; GO:0030554,adenyl nucleotide binding; GO:0032553,ribonucleotide binding; GO:0…	PF03618.14:Kinase/pyrophosphorylase	--	--	--
LOC100274662	9.28	7.46	8.43	15.72	16.13	20.64	119	92	132	232	207	344	1.08607	3.60933e-08	2.0859e-06	up	NC_050101.1	9264931	9265587	-	LOC100274662	uncharacterized LOC100274662	--	--	--	--	--	--	--	--	--	--
LOC103640570	18.59	16.66	18.59	6.26	9.89	4.31	826	712	1009	320	440	249	-1.37016	3.61245e-08	2.0859e-06	down	NC_050096.1	174524137	174528733	+	LOC103640570	protein_coding	--	--	F-box/LRR-repeat protein 17 [Zea mays]	FBL17_ARATH RecName: Full=F-box/LRR-repeat protein 17; AltName: Full=F-box-like protein 17;	At3g54650	GO:0001673,male germ cell nucleus; GO:0005634,nucleus; GO:0019005,SCF ubiquitin ligase complex; GO:0035861,site of double-strand break; GO:0006974,cellular response to DNA damage stimulus; GO:0009793,embryo development ending in seed dormancy; GO:0055047,generative cell mitosis; GO:0009555,pollen development; GO:0016567,protein ubiquitination; GO:0051302,regulation of cell division; GO:0031146,SC…	PF00646.33:F-box domain	--	--	--
LOC103627026	0.83	1.15	1.1	2.35	2.08	2.75	62	83	101	202	156	268	1.24324	3.69504e-08	2.12913e-06	up	NC_050100.1	150272770	150277104	-	LOC103627026	protein_coding	K03131 transcription initiation factor TFIID subunit 6 | (RefSeq) receptor-like protein 9DC3 (A)	ko03022: Basal transcription factors	receptor like protein 42 isoform X1 [Zea mays]	RLP27_ARATH RecName: Full=Receptor like protein 27 {ECO:0000303|PubMed:18434605}; Short=AtRLP27 {ECO:0000303|PubMed:18434605}; Flags: Precursor;	At2g33060	GO:0016021,integral component of membrane; GO:0005886,plasma membrane; GO:0005575,cellular_component; GO:0016020,membrane; GO:0031224,intrinsic component of membrane; GO:0044425,membrane part; GO:0005623,cell; GO:0044464,cell part; GO:0071944,cell periphery	PF13855.6:Leucine rich repeat	--	--	--
LOC100272647	3.09	2.63	2.77	5.46	6.38	5.9	94	77	103	191	194	233	1.08561	3.77096e-08	2.16834e-06	up	NC_050101.1	143561012	143564048	+	LOC100272647	pollen-specific protein SF21	K18266 protein NDRG1 | (RefSeq) pollen-specific protein SF21-like (A)	--	pollen-specific protein SF21 [Zea mays]	NDL2_ARATH RecName: Full=Protein NDL2 {ECO:0000305}; AltName: Full=Protein N-MYC DOWNREGULATED-LIKE 2 {ECO:0000303|PubMed:19948787};	At5g11790	GO:0005737,cytoplasm; GO:2000012,regulation of auxin polar transport; GO:0040008,regulation of growth; GO:0009737,response to abscisic acid; GO:0009409,response to cold; GO:0009753,response to jasmonic acid; GO:0006810,transport; GO:0008150,biological_process; GO:0009914,hormone transport; GO:0009926,auxin polar transport; GO:0010817,regulation of hormone levels; GO:0032879,regulation of localiza…	PF03096.14:Ndr family	--	--	--
LOC100273725	11.07	16.82	16.42	3.79	7.43	3.18	421	615	763	166	283	157	-1.60096	3.83627e-08	2.19672e-06	down	NC_050102.1	185145252	185147380	-	LOC100273725	Protein POLLENLESS 3-LIKE 2	K14152 phosphoribosyl-ATP pyrophosphohydrolase / phosphoribosyl-AMP cyclohydrolase / histidinol dehydrogenase [EC:3.6.1.31 3.5.4.19 1.1.1.23] | (RefSeq) uncharacterized protein LOC111783531 (A)	ko00340: Histidine metabolism; ko01100: Metabolic pathways; ko01110: Biosynthesis of secondary metabolites; ko01230: Biosynthesis of amino acids	protein POLLENLESS 3-LIKE 2 isoform X1 [Zea mays]	MS5L2_ARATH RecName: Full=Protein POLLENLESS 3-LIKE 2 {ECO:0000303|Ref.5};	At3g51280	GO:0005634,nucleus; GO:0007049,cell cycle; GO:0051301,cell division; GO:0008150,biological_process; GO:0009987,cellular process; GO:0005622,intracellular; GO:0005575,cellular_component; GO:0005623,cell; GO:0043231,intracellular membrane-bounded organelle; GO:0043226,organelle; GO:0043227,membrane-bounded organelle; GO:0043229,intracellular organelle; GO:0044424,intracellular part; GO:0044464,cell…	PF07719.17:Tetratricopeptide repeat	--	--	--
LOC100274526	1.6	1.22	1.62	13.22	3.47	6.32	30	22	37	285	65	154	2.41037	4.06023e-08	2.32015e-06	up	NC_050105.1	85115592	85116668	+	LOC100274526	uncharacterized LOC100274526	--	--	unknown [Zea mays]	--	--	--	--	--	--	--
novel.9742	0.3	0.35	0.3	1.34	1.33	2.05	10	11	12	51	44	88	2.34923	4.1363e-08	2.35872e-06	up	NC_050105.1	138967659	138969352	-	--	--	--	--	uncharacterized protein LOC111589308 isoform X1 [Zea mays]	--	At2g43180	GO:0003824,catalytic activity; GO:0015979,photosynthesis; GO:0003674,molecular_function; GO:0008152,metabolic process; GO:0008150,biological_process; GO:0009987,cellular process; GO:0044237,cellular metabolic process	PF08284.11:Retroviral aspartyl protease	--	--	--
LOC100281982	33.95	43.55	50.44	15.26	25.04	15.79	1110	1369	2014	574	819	671	-1.16708	4.35589e-08	2.47881e-06	down	NC_050103.1	96881450	96885294	-	LOC100281982	patellin-5	K19996 phosphatidylinositol transfer protein SFH5 | (RefSeq) patellin-3 (A)	--	patellin-5 [Zea mays]	PATL6_ARATH RecName: Full=Patellin-6;	At3g51670	GO:0005737,cytoplasm; GO:0005886,plasma membrane; GO:0008289,lipid binding; GO:0007049,cell cycle; GO:0051301,cell division; GO:0071365,cellular response to auxin stimulus; GO:1901703,protein localization involved in auxin polar transport; GO:0003674,molecular_function; GO:0005488,binding; GO:0008150,biological_process; GO:0009987,cellular process; GO:0009719,response to endogenous stimulus; GO:0…	PF00650.20:CRAL/TRIO domain	--	--	--
LOC100191926	4.17	2.9	2.23	8.99	6.5	8.34	127	85	83	315	198	330	1.39061	4.37714e-08	2.48576e-06	up	NC_050097.1	240452789	240455196	+	LOC100191926	uncharacterized LOC100191926	K19043 E3 ubiquitin-protein ligase RHF [EC:2.3.2.27] | (RefSeq) E3 ubiquitin-protein ligase RHF2A (A)	--	uncharacterized protein LOC100191926 [Zea mays]	RHF2A_ARATH RecName: Full=E3 ubiquitin-protein ligase RHF2A {ECO:0000305}; EC=2.3.2.27; AltName: Full=RING-H2 finger F2a {ECO:0000303|PubMed:9781696}; AltName: Full=RING-H2 zinc finger protein RHF2a {ECO:0000305}; AltName: Full=RING-type E3 ubiquitin transferase RHF2A {ECO:0000305};	At4g14220	GO:0005886,plasma membrane; GO:0046872,metal ion binding; GO:0004842,ubiquitin-protein transferase activity; GO:0009561,megagametogenesis; GO:0055046,microgametogenesis; GO:0051603,proteolysis involved in cellular protein catabolic process; GO:0051726,regulation of cell cycle; GO:0003674,molecular_function; GO:0005488,binding; GO:0043167,ion binding; GO:0043169,cation binding; GO:0003824,catalyti…	PF13639.6:Ring finger domain	--	--	--
LOC103633141	4.23	5.14	5.83	2.04	2.88	1.92	349	408	588	194	238	206	-1.13073	4.42955e-08	2.5052e-06	down	NC_050102.1	153157047	153180353	+	LOC103633141	protein_coding	K15362 fanconi anemia group J protein [EC:3.6.4.12] | (RefSeq) Fanconi anemia group J protein homolog (A)	ko03440: Homologous recombination	Fanconi anemia group J protein homolog [Zea mays]	RTEL1_ARATH RecName: Full=Regulator of telomere elongation helicase 1 homolog {ECO:0000303|PubMed:21081662, ECO:0000303|PubMed:25516598}; EC=3.6.4.12 {ECO:0000305};	At1g20720	GO:0005739,mitochondrion; GO:0005634,nucleus; GO:0051539,4 iron, 4 sulfur cluster binding; GO:0005524,ATP binding; GO:0003677,DNA binding; GO:0003678,DNA helicase activity; GO:0070182,DNA polymerase binding; GO:0046872,metal ion binding; GO:0032508,DNA duplex unwinding; GO:0006310,DNA recombination; GO:0006281,DNA repair; GO:0006260,DNA replication; GO:0036297,interstrand cross-link repair; GO:00…	PF13307.6:Helicase C-terminal domain	--	--	--
LOC100382773	9.86	15.93	16.94	4.32	7.32	3.49	822	1277	1726	415	611	378	-1.47411	4.89373e-08	2.73975e-06	down	NC_050101.1	167825704	167838941	+	LOC100382773	protein_coding	K06675 structural maintenance of chromosome 4 | (RefSeq) gpm650; uncharacterized protein LOC100382773 isoform X1 (A)	--	uncharacterized protein LOC100382773 isoform X1 [Zea mays]	SMC4_ARATH RecName: Full=Structural maintenance of chromosomes protein 4; Short=AtSMC4; Short=SMC protein 4; Short=SMC-4; AltName: Full=Chromosome-associated protein C; Short=AtCAP-C;	At5g48600	GO:0005694,chromosome; GO:0005634,nucleus; GO:0005524,ATP binding; GO:0016887,ATPase activity; GO:0051301,cell division; GO:0009793,embryo development ending in seed dormancy; GO:0051321,meiotic cell cycle; GO:0007076,mitotic chromosome condensation; GO:0000070,mitotic sister chromatid segregation; GO:0000166,nucleotide binding; GO:0003674,molecular_function; GO:0005488,binding; GO:0008144,drug b…	PF02463.19:RecF/RecN/SMC N terminal domain	--	--	--
LOC100284170	22.41	27.69	31.58	11.87	15.85	12.47	448	532	771	273	317	324	-1.0017	4.89401e-08	2.73975e-06	down	NC_050100.1	18166670	18170272	+	LOC100284170	charged multivesicular body protein 2a	K12191 charged multivesicular body protein 2A | (RefSeq) charged multivesicular body protein 2a (A)	ko04144: Endocytosis	Charged multivesicular body protein 2a [Zea mays]	VPS2B_ARATH RecName: Full=Vacuolar protein sorting-associated protein 2 homolog 2; Short=AtVPS2-2; AltName: Full=Charged multivesicular body protein 2 homolog 2; AltName: Full=ESCRT-III complex subunit VPS2 homolog 2;	At5g44560	GO:0000815,ESCRT III complex; GO:0005771,multivesicular body; GO:0032509,endosome transport via multivesicular body sorting pathway; GO:0045324,late endosome to vacuole transport; GO:0015031,protein transport; GO:0016192,vesicle-mediated transport; GO:0006810,transport; GO:0008150,biological_process; GO:0016197,endosomal transport; GO:0046907,intracellular transport; GO:0051179,localization; GO:0…	PF03357.21:Snf7	--	--	--
LOC118476921	6.84	4.21	3.83	11.43	10.2	12.66	218	129	149	419	325	524	1.2339	4.99237e-08	2.7835e-06	up	NC_050099.1	76810080	76813418	-	LOC118476921	lncRNA	--	--	unknown [Zea mays]	--	--	--	--	--	--	--
LOC100278628	4.23	3.71	3.39	10.33	7.56	8.2	89	75	87	250	159	224	1.23542	5.01297e-08	2.78934e-06	up	NC_050096.1	35839331	35840501	-	LOC100278628	uncharacterized LOC100278628	--	--	hypothetical protein ZEAMMB73_Zm00001d028465 [Zea mays]	--	--	GO:0016021,integral component of membrane; GO:0005575,cellular_component; GO:0016020,membrane; GO:0031224,intrinsic component of membrane; GO:0044425,membrane part	PF13962.6:Domain of unknown function	--	--	--
LOC103636551	2.82	3.11	2.54	5.62	6.88	5.82	82	87	90	188	200	220	1.13984	5.18476e-08	2.87332e-06	up	NC_050103.1	176832011	176833724	-	LOC103636551	protein_coding	K13459 disease resistance protein RPS2 | (RefSeq) probable disease resistance protein At4g27220 isoform X1 (A)	ko04626: Plant-pathogen interaction	WRKY transcription factor WRKY71 [Zea mays]	WRK66_ARATH RecName: Full=Probable WRKY transcription factor 66; AltName: Full=WRKY DNA-binding protein 66;	At1g80590	GO:0005634,nucleus; GO:0003700,DNA-binding transcription factor activity; GO:0000976,transcription regulatory region sequence-specific DNA binding; GO:0140110,transcription regulator activity; GO:0003674,molecular_function; GO:0001067,regulatory region nucleic acid binding; GO:0003676,nucleic acid binding; GO:0003677,DNA binding; GO:0003690,double-stranded DNA binding; GO:0005488,binding; GO:0044…	PF03106.15:WRKY DNA -binding domain	WRKY	TF	WRKY
LOC100283652	2.29	1.21	2.05	4.54	5.39	5.81	53	27	58	121	125	175	1.52467	5.26653e-08	2.91245e-06	up	NC_050099.1	127600055	127601241	+	LOC100283652	gibberellin receptor GID1L2	K17872 demethylphylloquinone reductase [EC:1.6.5.12] | (RefSeq) alternative NAD(P)H-ubiquinone oxidoreductase C1, chloroplastic/mitochondrial isoform X1 (A)	ko00130: Ubiquinone and other terpenoid-quinone biosynthesis; ko01100: Metabolic pathways; ko01110: Biosynthesis of secondary metabolites; ko01240: Biosynthesis of cofactors	gibberellin receptor GID1L2 [Zea mays]	TCEA1_TULGE RecName: Full=Tuliposide A-converting enzyme 1, chloroplastic; Short=TgTCEA1; EC=4.2.99.22; Flags: Precursor;	At1g47480	GO:0009507,chloroplast; GO:0016787,hydrolase activity; GO:0016829,lyase activity; GO:0006952,defense response; GO:0003674,molecular_function; GO:0003824,catalytic activity; GO:0006950,response to stress; GO:0008150,biological_process; GO:0050896,response to stimulus; GO:0005622,intracellular; GO:0005575,cellular_component; GO:0005623,cell; GO:0005737,cytoplasm; GO:0043231,intracellular membrane-b…	PF07859.13:alpha/beta hydrolase fold	--	--	--
LOC103633265	0.22	0.29	0.29	1.18	1.16	0.87	13	16	21	79	68	66	2.02139	5.27652e-08	2.91245e-06	up	NC_050102.1	164248880	164253636	-	LOC103633265	protein_coding	K24104 GPN-loop GTPase | (RefSeq) LOW QUALITY PROTEIN: uncharacterized protein LOC104799061 (A)	--	cysteine-rich receptor-like protein kinase 10 [Zea mays]	CRK10_ORYSJ RecName: Full=Cysteine-rich receptor-like protein kinase 10 {ECO:0000305}; Short=Cysteine-rich RLK10 {ECO:0000305}; EC=2.7.11.- {ECO:0000305}; Flags: Precursor;	At4g23160_2	GO:0016021,integral component of membrane; GO:0005886,plasma membrane; GO:0005524,ATP binding; GO:0004674,protein serine/threonine kinase activity; GO:0042742,defense response to bacterium; GO:0006468,protein phosphorylation; GO:0000166,nucleotide binding; GO:0003674,molecular_function; GO:0005488,binding; GO:0008144,drug binding; GO:0017076,purine nucleotide binding; GO:0030554,adenyl nucleotide…	PF00069.25:Protein kinase domain	--	--	--
LOC542305	9.78	13.31	16.45	3.78	6.79	3.66	337	441	692	150	234	164	-1.45432	5.38472e-08	2.96031e-06	down	NC_050101.1	92281211	92285039	+	LOC542305	cyclin 3	K21777 G2/mitotic-specific cyclin-B, other | (RefSeq) cyc3; cyclin 3 (A)	--	cyclin 3 isoform X1 [Zea mays]	CCB22_ORYSI RecName: Full=Cyclin-B2-2; AltName: Full=CycOs2; AltName: Full=G2/mitotic-specific cyclin-B2-2; Short=CycB2;2;	At1g20610	GO:0005634,nucleus; GO:0007049,cell cycle; GO:0051301,cell division; GO:0008150,biological_process; GO:0009987,cellular process; GO:0005622,intracellular; GO:0005575,cellular_component; GO:0005623,cell; GO:0043231,intracellular membrane-bounded organelle; GO:0043226,organelle; GO:0043227,membrane-bounded organelle; GO:0043229,intracellular organelle; GO:0044424,intracellular part; GO:0044464,cell…	PF00134.23:Cyclin, N-terminal domain	--	--	--
LOC100281142	8.84	6.52	10.28	17.08	14.65	20.42	316	224	449	703	524	949	1.04904	5.44664e-08	2.98039e-06	up	NC_050096.1	184694427	184696258	-	LOC100281142	protein_coding	K08900 mitochondrial chaperone BCS1 | (RefSeq) AAA-ATPase ASD, mitochondrial-like (A)	--	AAA-ATPase ASD, mitochondrial [Zea mays]	ASD_ARATH RecName: Full=AAA-ATPase ASD, mitochondrial; EC=3.6.1.- {ECO:0000269|PubMed:21359673}; AltName: Full=AAA-ATPase 1; AltName: Full=Protein ATPASE-IN-SEED-DEVELOPMENT {ECO:0000303|PubMed:21359673};	At5g40010	GO:0005783,endoplasmic reticulum; GO:0016021,integral component of membrane; GO:0031966,mitochondrial membrane; GO:0005739,mitochondrion; GO:0005524,ATP binding; GO:0016887,ATPase activity; GO:0010154,fruit development; GO:0009737,response to abscisic acid; GO:0009409,response to cold; GO:0009651,response to salt stress; GO:0009414,response to water deprivation; GO:0010431,seed maturation; GO:000…	PF00004.29:ATPase family associated with various cellular activities (AAA)	--	--	--
LOC100272756	1.19	0.71	1.56	3.55	3.84	3.24	40	23	64	137	129	141	1.62978	5.47912e-08	2.98244e-06	up	NC_050101.1	146507231	146509496	+	LOC100272756	putative cytochrome P450 superfamily protein	K00487 trans-cinnamate 4-monooxygenase [EC:1.14.14.91] | (RefSeq) putative cytochrome P450 superfamily protein (A)	ko00130: Ubiquinone and other terpenoid-quinone biosynthesis; ko00940: Phenylpropanoid biosynthesis; ko00941: Flavonoid biosynthesis; ko00945: Stilbenoid, diarylheptanoid and gingerol biosynthesis; ko01100: Metabolic pathways; ko01110: Biosynthesis of secondary metabolites	putative cytochrome P450 superfamily protein [Zea mays]	TCMO_SORBI RecName: Full=Trans-cinnamate 4-monooxygenase {ECO:0000305}; EC=1.14.14.91 {ECO:0000269|PubMed:32332088}; AltName: Full=Cinnamic acid 4-hydroxylase {ECO:0000303|PubMed:32332088}; Short=C4H {ECO:0000312|EMBL:AAK54447.1}; Short=CA4H {ECO:0000305}; AltName: Full=Cinnamic acid 4-hydroxylase 1 {ECO:0000303|PubMed:32332088}; Short=SbC4H1 {ECO:0000303|PubMed:32332088}; AltName: Full=Cytochrom…	At2g30490	GO:0016021,integral component of membrane; GO:0020037,heme binding; GO:0005506,iron ion binding; GO:0016710,trans-cinnamate 4-monooxygenase activity; GO:0009808,lignin metabolic process; GO:0003674,molecular_function; GO:0005488,binding; GO:0046906,tetrapyrrole binding; GO:0048037,cofactor binding; GO:0097159,organic cyclic compound binding; GO:1901363,heterocyclic compound binding; GO:0046872,me…	PF00067.22:Cytochrome P450	--	--	--
LOC118475586	4.42	5.32	0.86	0.42	0.57	0.44	164	190	39	18	21	21	-2.87798	5.50869e-08	2.99262e-06	down	NW_023367136.1	28668	37221	+	LOC118475586	protein_coding	K10256 omega-6 fatty acid desaturase / acyl-lipid omega-6 desaturase (Delta-12 desaturase) [EC:1.14.19.6 1.14.19.22] | (RefSeq) omega-6 fatty acid desaturase, endoplasmic reticulum isozyme 2 (A)	ko01040: Biosynthesis of unsaturated fatty acids; ko01100: Metabolic pathways; ko01212: Fatty acid metabolism	Delta(12)-fatty-acid desaturase [Zea mays]	DES2_SORBI RecName: Full=Fatty acid desaturase DES2 {ECO:0000303|PubMed:17178719}; Short=SbDES2 {ECO:0000303|PubMed:17178719}; EC=1.14.19.- {ECO:0000305};	At3g12120	GO:0016021,integral component of membrane; GO:0016717,oxidoreductase activity, acting on paired donors, with oxidation of a pair of donors resulting in the reduction of molecular oxygen to two molecules of water; GO:0006636,unsaturated fatty acid biosynthetic process; GO:0003674,molecular_function; GO:0003824,catalytic activity; GO:0016491,oxidoreductase activity; GO:0016705,oxidoreductase activi…	PF00487.24:Fatty acid desaturase	--	--	--
LOC100193809	9.62	8.41	5.59	19.1	18.64	15.18	214	180	152	489	415	439	1.19487	5.57455e-08	3.02244e-06	up	NC_050098.1	202472531	202474377	+	LOC100193809	uncharacterized LOC100193809	--	--	uncharacterized protein LOC100193809 [Zea mays]	--	At4g32480	--	PF04720.12:PDDEXK-like family of unknown function	--	--	--
LOC100284199	20.59	10.31	14.52	34.88	31.39	36.52	295	142	254	575	450	680	1.20707	5.632e-08	3.04759e-06	up	NC_050101.1	174168439	174169172	+	LOC100284199	nonspecific lipid-transfer protein	--	--	nonspecific lipid-transfer protein precursor [Zea mays]	NLTPX_ORYSI RecName: Full=Non-specific lipid-transfer protein 2; Short=nsLTP2; AltName: Full=7 kDa lipid transfer protein; Flags: Precursor;	At5g38170	GO:0008289,lipid binding; GO:0006869,lipid transport; GO:0003674,molecular_function; GO:0005488,binding; GO:0006810,transport; GO:0008150,biological_process; GO:0010876,lipid localization; GO:0033036,macromolecule localization; GO:0051179,localization; GO:0051234,establishment of localization; GO:0071702,organic substance transport	--	--	--	--
LOC100501328	6.14	7.38	7.6	2.3	4.03	2.16	403	466	610	174	265	184	-1.29477	5.65737e-08	3.05531e-06	down	NC_050097.1	210077272	210083434	+	LOC100501328	uncharacterized LOC100501328	K11490 condensin-2 complex subunit H2 | (RefSeq) condensin-2 complex subunit H2 isoform X1 (A)	--	uncharacterized protein LOC100501328 isoform X2 [Zea mays]	CNDH2_ARATH RecName: Full=Condensin-2 complex subunit H2; AltName: Full=Chromosome-associated protein H2; Short=AtCAP-H2; AltName: Full=Non-SMC condensin II complex subunit H2; AltName: Full=Protein HYPERSENSITIVE TO EXCESS BORON 2; Short=Hypersensitive to excess B 2;	At3g16730	GO:0000793,condensed chromosome; GO:0000796,condensin complex; GO:0005730,nucleolus; GO:0005634,nucleus; GO:0003682,chromatin binding; GO:0010032,meiotic chromosome condensation; GO:0051306,mitotic sister chromatid separation; GO:0045739,positive regulation of DNA repair; GO:2001022,positive regulation of response to DNA damage stimulus; GO:0003674,molecular_function; GO:0005488,binding; GO:00000…	PF16858.5:Condensin II complex subunit CAP-H2 or CNDH2, C-term	--	--	--
LOC103630376	2.22	3.14	3.21	1.27	1.22	1.02	151	205	266	99	83	90	-1.26635	5.77015e-08	3.11012e-06	down	NC_050101.1	158995266	159000113	-	LOC103630376	protein_coding	K03029 26S proteasome regulatory subunit N10 | (RefSeq) 26S proteasome non-ATPase regulatory subunit 4 homolog (A)	ko03050: Proteasome	nitrate regulatory gene2 protein [Zea mays]	NRG2_ARATH RecName: Full=Nitrate regulatory gene2 protein {ECO:0000303|PubMed:26744214}; Short=NRG2 protein {ECO:0000303|PubMed:26744214};	At1g21740	GO:0005634,nucleus; GO:0071249,cellular response to nitrate; GO:0015706,nitrate transport; GO:0071705,nitrogen compound transport; GO:0010167,response to nitrate; GO:1901698,response to nitrogen compound; GO:0001101,response to acid chemical; GO:0008150,biological_process; GO:0009987,cellular process; GO:0010035,response to inorganic substance; GO:0070887,cellular response to chemical stimulus; G…	PF04782.12:Protein of unknown function (DUF632)	--	--	--
LOC100273474	4.67	3.41	3.2	10.75	7.33	7.31	252	177	211	668	396	513	1.20418	5.79507e-08	3.11745e-06	up	NC_050101.1	179653235	179656310	+	LOC100273474	uncharacterized LOC100273474	K07735 putative transcriptional regulator | (RefSeq) hypothetical protein (A)	--	unknown [Zea mays]	--	At3g29240	GO:0009507,chloroplast; GO:0005622,intracellular; GO:0005575,cellular_component; GO:0005623,cell; GO:0005737,cytoplasm; GO:0043231,intracellular membrane-bounded organelle; GO:0009536,plastid; GO:0043226,organelle; GO:0043227,membrane-bounded organelle; GO:0043229,intracellular organelle; GO:0044424,intracellular part; GO:0044444,cytoplasmic part; GO:0044464,cell part	PF02622.15:Uncharacterized ACR, COG1678	--	--	--
LOC606488	54.35	55.86	39.02	77.1	104.7	119.46	593	586	520	968	1143	1694	1.03532	6.18627e-08	3.31495e-06	up	NC_050102.1	3910955	3911513	+	LOC606488	ustilago maydis induced11	--	--	ustilago maydis induced11 precursor [Zea mays]	--	--	--	PF03784.13:Cyclotide family	--	--	--
LOC606430	4.33	2.74	3.35	6.6	8.27	6.63	235	143	222	412	449	468	1.0711	6.19972e-08	3.31571e-06	up	NC_050102.1	14390473	14393729	+	LOC606430	deoxy xylulose synthase 2	K01662 1-deoxy-D-xylulose-5-phosphate synthase [EC:2.2.1.7] | (RefSeq) deoxy xylulose synthase 2 (A)	ko00730: Thiamine metabolism; ko00900: Terpenoid backbone biosynthesis; ko01100: Metabolic pathways; ko01110: Biosynthesis of secondary metabolites	deoxy xylulose synthase 2 [Zea mays]	DXS2_ORYSJ RecName: Full=Probable 1-deoxy-D-xylulose-5-phosphate synthase 2, chloroplastic; Short=1-deoxyxylulose-5-phosphate synthase; Short=DXP synthase; Short=DXPS; EC=2.2.1.7; Flags: Precursor;	At4g15560	GO:0009507,chloroplast; GO:0008661,1-deoxy-D-xylulose-5-phosphate synthase activity; GO:0046872,metal ion binding; GO:0016744,transferase activity, transferring aldehyde or ketonic groups; GO:0052865,1-deoxy-D-xylulose 5-phosphate biosynthetic process; GO:0016114,terpenoid biosynthetic process; GO:0009228,thiamine biosynthetic process; GO:0003674,molecular_function; GO:0003824,catalytic activity;…	PF13292.6:1-deoxy-D-xylulose-5-phosphate synthase	--	--	--
LOC100194325	11.77	16.18	17.93	5.12	7.94	3.66	458	605	852	229	309	185	-1.43411	6.32471e-08	3.376e-06	down	NC_050101.1	7264403	7269812	+	LOC100194325	chromatin assembly factor 1 subunit B	K10751 chromatin assembly factor 1 subunit B | (RefSeq) chromatin assembly factor 1 subunit B (A)	--	chromatin assembly factor 1 subunit B [Zea mays]	FAS2_ORYSJ RecName: Full=Chromatin assembly factor 1 subunit FAS2 homolog; Short=CAF-1 subunit FAS2 homolog; AltName: Full=CAF-1 p60 homolog; AltName: Full=Protein FASCIATA 2 homolog;	At5g64630	GO:0033186,CAF-1 complex; GO:0005634,nucleus; GO:0000724,double-strand break repair via homologous recombination; GO:0031507,heterochromatin assembly; GO:0048366,leaf development; GO:0009933,meristem structural organization; GO:0006334,nucleosome assembly; GO:0009555,pollen development; GO:0010026,trichome differentiation; GO:0000725,recombinational repair; GO:0008152,metabolic process; GO:000613…	PF00400.32:WD domain, G-beta repeat	--	--	--
LOC103640860	0.06	0.17	0.51	19.93	2.99	13.73	3	8	30	1097	143	853	5.63442	6.36168e-08	3.38262e-06	up	NC_050105.1	12081883	12084751	-	LOC103640860	laccase-25-like	K05909 laccase [EC:1.10.3.2] | (RefSeq) laccase-25-like precursor (A)	--	laccase-25-like precursor [Zea mays]	LAC25_ORYSJ RecName: Full=Laccase-25; EC=1.10.3.2; AltName: Full=Benzenediol:oxygen oxidoreductase 25; AltName: Full=Diphenol oxidase 25; AltName: Full=Urishiol oxidase 25; Flags: Precursor;	At3g09220	GO:0048046,apoplast; GO:0005507,copper ion binding; GO:0052716,hydroquinone:oxygen oxidoreductase activity; GO:0016491,oxidoreductase activity; GO:0046274,lignin catabolic process; GO:0003674,molecular_function; GO:0005488,binding; GO:0046872,metal ion binding; GO:0043167,ion binding; GO:0043169,cation binding; GO:0046914,transition metal ion binding; GO:0003824,catalytic activity; GO:0016682,oxi…	PF07731.14:Multicopper oxidase	--	--	--
LOC100280810	0.42	0.22	0.52	1.83	2.36	1.98	10	5	15	50	56	61	2.41528	6.39149e-08	3.39193e-06	up	NC_050096.1	43964173	43965494	-	LOC100280810	protein_coding	K02725 20S proteasome subunit alpha 6 [EC:3.4.25.1] | (RefSeq) proteasome subunit alpha type-1-like (A)	ko03050: Proteasome	LOB transcription factor, partial [Zea mays]	LBD11_ARATH RecName: Full=LOB domain-containing protein 11; AltName: Full=ASYMMETRIC LEAVES 2-like protein 7; Short=AS2-like protein 7;	At2g28500	--	PF03195.14:Lateral organ boundaries (LOB) domain	LOB	TF	LOB
LOC103633234	5.6	8.73	9.19	2.23	4.11	2.06	505	757	1012	231	371	241	-1.46552	6.49539e-08	3.44043e-06	down	NC_050102.1	162412976	162424429	-	LOC103633234	protein_coding	K16743 abnormal spindle-like microcephaly-associated protein | (RefSeq) abnormal spindle-like microcephaly-associated protein homolog (A)	--	abnormal spindle-like microcephaly-associated protein homolog [Zea mays]	--	At4g21820	GO:0005634,nucleus; GO:0005524,ATP binding; GO:0000166,nucleotide binding; GO:0003674,molecular_function; GO:0005488,binding; GO:0008144,drug binding; GO:0017076,purine nucleotide binding; GO:0030554,adenyl nucleotide binding; GO:0032553,ribonucleotide binding; GO:0032555,purine ribonucleotide binding; GO:0032559,adenyl ribonucleotide binding; GO:0035639,purine ribonucleoside triphosphate binding…	PF00612.27:IQ calmodulin-binding motif	--	--	--
LOC100281764	0.84	1.29	1.38	3.74	2.59	5.05	30	44	60	153	92	233	1.71608	6.64882e-08	3.50821e-06	up	NC_050105.1	120238798	120242165	+	LOC100281764	amino acid permease	K19564 choline transport protein | (RefSeq) uncharacterized amino-acid permease C15C4.04c-like (A)	--	Amino acid permease [Zea mays]	BAT1_ARATH RecName: Full=Amino-acid permease BAT1; AltName: Full=Bidirectional amino acid transporter 1; AltName: Full=GABA permease; Short=AtGABP;	At2g01170	GO:0016021,integral component of membrane; GO:0031966,mitochondrial membrane; GO:0005739,mitochondrion; GO:0015181,arginine transmembrane transporter activity; GO:0015185,gamma-aminobutyric acid transmembrane transporter activity; GO:0015180,L-alanine transmembrane transporter activity; GO:0005313,L-glutamate transmembrane transporter activity; GO:0015189,L-lysine transmembrane transporter activi…	PF13520.6:Amino acid permease	--	--	--
LOC103633203	1.05	0.91	1.12	2.47	2.03	2.52	66	55	86	179	128	206	1.21583	7.0417e-08	3.66204e-06	up	NC_050102.1	160104139	160107364	-	LOC103633203	protein_coding	K22845 phlorizin synthase [EC:2.4.1.357] | (RefSeq) UDP-glycosyltransferase 88F5 (A)	ko00941: Flavonoid biosynthesis; ko01110: Biosynthesis of secondary metabolites	anthocyanidin 3-O-glucosyltransferase 2 [Zea mays]	U88B1_STERE RecName: Full=UDP-glycosyltransferase 88B1 {ECO:0000303|PubMed:15610349}; EC=2.4.1.- {ECO:0000305};	At3g16520	GO:0008194,UDP-glycosyltransferase activity; GO:0003674,molecular_function; GO:0003824,catalytic activity; GO:0016740,transferase activity; GO:0016757,transferase activity, transferring glycosyl groups	PF00201.18:UDP-glucoronosyl and UDP-glucosyl transferase	--	--	--
LOC103643414	8.49	13.38	15.73	2.84	6.21	2.86	463	702	1048	178	339	203	-1.63866	7.05493e-08	3.66204e-06	down	NC_050096.1	233566737	233570669	-	LOC103643414	protein_coding	K05681 ATP-binding cassette, subfamily G (WHITE), member 2 | (RefSeq) ABC transporter G family member 5-like (A)	ko02010: ABC transporters	ABC transporter G family member 11 isoform X2 [Zea mays]	AB11G_ARATH RecName: Full=ABC transporter G family member 11 {ECO:0000303|PubMed:17727615, ECO:0000303|PubMed:18299247}; Short=ABC transporter ABCG.11 {ECO:0000303|PubMed:17727615, ECO:0000303|PubMed:18299247}; Short=AtABCG11 {ECO:0000303|PubMed:17727615, ECO:0000303|PubMed:18299247}; AltName: Full=Protein CUTICULAR DEFECT AND ORGAN FUSION 1 {ECO:0000303|PubMed:17971336}; AltName: Full=Protein DE…	At1g17840	GO:0009897,external side of plasma membrane; GO:0016021,integral component of membrane; GO:0005634,nucleus; GO:0005886,plasma membrane; GO:0005524,ATP binding; GO:0042626,ATPase activity, coupled to transmembrane movement of substances; GO:0015562,efflux transmembrane transporter activity; GO:0015245,fatty acid transmembrane transporter activity; GO:0042803,protein homodimerization activity; GO:0…	PF01061.24:ABC-2 type transporter	--	--	--
LOC103637652	38.3	46.84	48.24	17.51	28.25	19.19	1321	1553	2032	695	975	860	-1.01568	7.07901e-08	3.66499e-06	down	NC_050096.1	92055989	92057877	+	LOC103637652	protein_coding	K21630 GATA-type zinc finger protein 1 | (RefSeq) GATA transcription factor 5-like isoform X1 (A)	--	GATA transcription factor 2 [Zea mays]	GATA4_ARATH RecName: Full=GATA transcription factor 4; Short=AtGATA-4;	At3g60530	GO:0005634,nucleus; GO:0003700,DNA-binding transcription factor activity; GO:0000976,transcription regulatory region sequence-specific DNA binding; GO:0008270,zinc ion binding; GO:0030154,cell differentiation; GO:0045893,positive regulation of transcription, DNA-templated; GO:0009416,response to light stimulus; GO:0140110,transcription regulator activity; GO:0003674,molecular_function; GO:0001067…	PF00320.27:GATA zinc finger	C2C2-GATA	TF	C2C2->C2C2-GATA
LOC103626052	4.39	4.63	5.65	1.11	1.72	0.37	138	140	217	40	54	15	-2.18724	7.2263e-08	3.73422e-06	down	NC_050100.1	19093292	19094901	+	LOC103626052	protein_coding	K20043 clathrin coat assembly protein AP180 | (RefSeq) putative clathrin assembly protein At5g35200 (A)	--	dof zinc finger protein DOF3.4 [Zea mays]	MNB1A_MAIZE RecName: Full=Dof zinc finger protein MNB1A;	At1g51700	GO:0005634,nucleus; GO:0003677,DNA binding; GO:0003700,DNA-binding transcription factor activity; GO:0000976,transcription regulatory region sequence-specific DNA binding; GO:0008270,zinc ion binding; GO:0006355,regulation of transcription, DNA-templated; GO:0003674,molecular_function; GO:0003676,nucleic acid binding; GO:0005488,binding; GO:0097159,organic cyclic compound binding; GO:1901363,hete…	PF02701.15:Dof domain, zinc finger	C2C2-Dof	TF	C2C2->C2C2-Dof
LOC100281852	5.1	3.7	3.39	10.38	8.16	8.03	175	122	142	410	280	358	1.15674	7.41691e-08	3.81804e-06	up	NC_050105.1	150354895	150356815	+	LOC100281852	dnaJ domain containing protein	K00648 3-oxoacyl-[acyl-carrier-protein] synthase III [EC:2.3.1.180] | (RefSeq) 3-oxoacyl-[acyl-carrier-protein] synthase III, chloroplastic-like (A)	ko00061: Fatty acid biosynthesis; ko01100: Metabolic pathways; ko01212: Fatty acid metabolism	unknown [Zea mays]	DJC76_ARATH RecName: Full=Chaperone protein dnaJ C76, chloroplastic {ECO:0000305}; Short=atDjC76 {ECO:0000303|PubMed:23894646}; AltName: Full=AtDjC17 {ECO:0000303|PubMed:25339971}; AltName: Full=AtJ17 {ECO:0000305}; Flags: Precursor;	At5g23240	GO:0009507,chloroplast; GO:0005622,intracellular; GO:0005575,cellular_component; GO:0005623,cell; GO:0005737,cytoplasm; GO:0043231,intracellular membrane-bounded organelle; GO:0009536,plastid; GO:0043226,organelle; GO:0043227,membrane-bounded organelle; GO:0043229,intracellular organelle; GO:0044424,intracellular part; GO:0044444,cytoplasmic part; GO:0044464,cell part	PF00226.31:DnaJ domain	--	--	--
LOC100274134	79.34	62.06	49.3	96.56	146.43	160.46	2154	1620	1635	3017	3978	5662	1.10242	7.43009e-08	3.81804e-06	up	NC_050099.1	16651845	16653321	-	LOC100274134	uncharacterized LOC100274134	K16292 KDEL-tailed cysteine endopeptidase [EC:3.4.22.-] | (RefSeq) senescence-specific cysteine protease SAG39 (A)	--	uncharacterized protein LOC100274134 precursor [Zea mays]	SAG39_ORYSJ RecName: Full=Senescence-specific cysteine protease SAG39 {ECO:0000305}; EC=3.4.22.- {ECO:0000305}; AltName: Full=Cysteine proteinase SAG39 {ECO:0000305}; AltName: Full=Protein SENESCENCE-ASSOCIATED GENE 39 {ECO:0000303|PubMed:20439547}; Flags: Precursor;	At2g27420	GO:0005615,extracellular space; GO:0005764,lysosome; GO:0010282,senescence-associated vacuole; GO:0004197,cysteine-type endopeptidase activity; GO:0007568,aging; GO:0010150,leaf senescence; GO:0010623,programmed cell death involved in cell development; GO:0051603,proteolysis involved in cellular protein catabolic process; GO:0009737,response to abscisic acid; GO:0009723,response to ethylene; GO:0…	PF00112.23:Papain family cysteine protease	--	--	--
LOC100280896	16.7	9.95	14.08	36.42	23.11	29.97	536	307	552	1345	742	1250	1.16666	7.46372e-08	3.82818e-06	up	NC_050100.1	173886092	173887735	-	LOC100280896	U-box domain containing protein	K10260 F-box and WD-40 domain protein 7 | (RefSeq) WD40/YVTN repeat-like-containing domain (A)	ko04120: Ubiquitin mediated proteolysis	U-box domain containing protein [Zea mays]	PUB27_ARATH RecName: Full=U-box domain-containing protein 27; EC=2.3.2.27; AltName: Full=Plant U-box protein 27; AltName: Full=RING-type E3 ubiquitin transferase PUB27 {ECO:0000305};	At5g64660	GO:0004842,ubiquitin-protein transferase activity; GO:0010200,response to chitin; GO:0003674,molecular_function; GO:0003824,catalytic activity; GO:0016740,transferase activity; GO:0019787,ubiquitin-like protein transferase activity; GO:0140096,catalytic activity, acting on a protein; GO:0008150,biological_process; GO:0042493,response to drug; GO:0010033,response to organic substance; GO:0010243,r…	PF04564.15:U-box domain	--	--	--
LOC103632070	11.96	6.89	6	21.24	18.35	18.08	543	301	333	1110	834	1067	1.24563	7.51446e-08	3.84704e-06	up	NC_050102.1	13964091	13966417	-	LOC103632070	uncharacterized LOC103632070	--	--	uncharacterized LOC103632070 [Zea mays]	--	At2g28120	GO:0016021,integral component of membrane; GO:0016020,membrane; GO:0005575,cellular_component; GO:0031224,intrinsic component of membrane; GO:0044425,membrane part	PF06813.13:Nodulin-like	--	--	--
LOC100272976	3.86	4.11	2.81	11.85	7.35	7.69	127	130	113	449	242	329	1.35358	7.61528e-08	3.88422e-06	up	NC_050101.1	66101996	66104992	+	LOC100272976	uncharacterized LOC100272976	--	--	putative POX domain/homeobox DNA-binding domain family protein [Zea mays]	BEL1_ARATH RecName: Full=Homeobox protein BEL1 homolog;	At5g41410	GO:0005829,cytosol; GO:0005634,nucleus; GO:0009506,plasmodesma; GO:0003700,DNA-binding transcription factor activity; GO:0000981,DNA-binding transcription factor activity, RNA polymerase II-specific; GO:0000978,RNA polymerase II proximal promoter sequence-specific DNA binding; GO:0006357,regulation of transcription by RNA polymerase II; GO:0140110,transcription regulator activity; GO:0003674,mole…	PF07526.11:Associated with HOX	HB-BELL	TF	HB->HB-BELL
LOC100284800	8.2	9.48	7.99	20.38	13.01	20.01	231	257	275	661	367	733	1.08519	7.73598e-08	3.93505e-06	up	NC_050096.1	84245847	84249829	+	LOC100284800	uncharacterized LOC100284800	K24028 salicylic acid 3-hydroxylase [EC:1.14.11.-] | (RefSeq) uncharacterized protein LOC100284800 (A)	--	gibberellin 20 oxidase 2 [Zea mays]	FL3H2_ORYSJ RecName: Full=Flavanone 3-dioxygenase 2 {ECO:0000305}; EC=1.14.11.9 {ECO:0000269|PubMed:18413994}; AltName: Full=Flavanone 3-beta-hydroxylase 2 {ECO:0000305}; AltName: Full=Flavanone 3-hydroxylase 2 {ECO:0000303|PubMed:18413994}; Short=OsF3H-2 {ECO:0000303|PubMed:18413994};	At5g24530	GO:0051213,dioxygenase activity; GO:0031418,L-ascorbic acid binding; GO:0046872,metal ion binding; GO:0045486,naringenin 3-dioxygenase activity; GO:0009813,flavonoid biosynthetic process; GO:0003674,molecular_function; GO:0003824,catalytic activity; GO:0016491,oxidoreductase activity; GO:0030246,carbohydrate binding; GO:0005488,binding; GO:0019842,vitamin binding; GO:0031406,carboxylic acid bindi…	PF03171.20:2OG-Fe(II) oxygenase superfamily	--	--	--
LOC103630767	3.76	3.33	2.97	6.69	9.97	8.58	61	52	59	125	162	181	1.35191	7.74353e-08	3.93505e-06	up	NC_050101.1	177424149	177424980	-	LOC103630767	uncharacterized LOC103630767	--	--	uncharacterized protein LOC103630767 [Zea mays]	--	--	--	--	--	--	--
LOC100381602	38.98	28.19	25.38	79.73	59.06	54.61	709	493	564	1669	1075	1291	1.09549	7.96237e-08	4.03139e-06	up	NC_050102.1	156377446	156379740	-	LOC100381602	nucleotide diphosphate kinase 1	K00940 nucleoside-diphosphate kinase [EC:2.7.4.6] | (RefSeq) nucleotide diphosphate kinase 1 (A)	ko00230: Purine metabolism; ko00240: Pyrimidine metabolism; ko01100: Metabolic pathways; ko01110: Biosynthesis of secondary metabolites; ko01240: Biosynthesis of cofactors; ko04016: MAPK signaling pathway - plant	nucleotide diphosphate kinase 1 [Zea mays]	NDK1_ORYSJ RecName: Full=Nucleoside diphosphate kinase 1; EC=2.7.4.6; AltName: Full=Nucleoside diphosphate kinase I; Short=NDK I; Short=NDP kinase I; Short=NDPK I;	At4g09320	GO:0005524,ATP binding; GO:0046872,metal ion binding; GO:0004550,nucleoside diphosphate kinase activity; GO:0006241,CTP biosynthetic process; GO:0006183,GTP biosynthetic process; GO:0006228,UTP biosynthetic process; GO:0000166,nucleotide binding; GO:0003674,molecular_function; GO:0005488,binding; GO:0008144,drug binding; GO:0017076,purine nucleotide binding; GO:0030554,adenyl nucleotide binding; …	PF00334.19:Nucleoside diphosphate kinase	--	--	--
LOC542602	6.65	8.99	6.36	2.57	2.14	3.36	137	178	160	61	44	90	-1.41498	8.49986e-08	4.28776e-06	down	NC_050099.1	184768121	184769306	-	LOC542602	low molecular weight heat shock protein precursor	K13993 HSP20 family protein | (RefSeq) hsp22; low molecular weight heat shock protein precursor (A)	ko04141: Protein processing in endoplasmic reticulum	low molecular weight heat shock protein precursor isoform X1 [Zea mays]	HS24M_ORYSJ RecName: Full=24.1 kDa heat shock protein, mitochondrial; Short=OsHsp24.1; Flags: Precursor;	At5g51440	GO:0005739,mitochondrion; GO:0009408,response to heat; GO:0006970,response to osmotic stress; GO:0006950,response to stress; GO:0008150,biological_process; GO:0009266,response to temperature stimulus; GO:0009628,response to abiotic stimulus; GO:0050896,response to stimulus; GO:0005622,intracellular; GO:0005575,cellular_component; GO:0005623,cell; GO:0005737,cytoplasm; GO:0043231,intracellular mem…	PF00011.21:Hsp20/alpha crystallin family	--	--	--
novel.9337	2.44	1.89	1.17	9.77	5.11	4.98	63	47	37	290	132	167	1.89111	8.6272e-08	4.34404e-06	up	NC_050105.1	51727912	51729751	-	--	--	--	--	hypothetical protein [Zea mays]	--	--	--	--	--	--	--
LOC107228385	10	7.63	5.78	23.42	15.99	16.93	180	132	127	485	288	396	1.30147	8.72612e-08	4.38479e-06	up	NC_050097.1	28379978	28380899	+	LOC107228385	Nicotinamidase 2	K17604 zinc finger SWIM domain-containing protein 3 | (RefSeq) protein FAR1-RELATED SEQUENCE 5 isoform X1 (A)	--	uncharacterized protein LOC107228385 [Zea mays]	NIC2_ARATH RecName: Full=Nicotinamidase 2 {ECO:0000305}; Short=AtNIC2 {ECO:0000303|PubMed:17587307}; EC=3.5.1.19 {ECO:0000269|PubMed:17587307}; AltName: Full=Nicotinamide deamidase 2;	At5g23230	GO:0008936,nicotinamidase activity; GO:0019674,NAD metabolic process; GO:0019363,pyridine nucleotide biosynthetic process; GO:0003674,molecular_function; GO:0003824,catalytic activity; GO:0016787,hydrolase activity; GO:0016810,hydrolase activity, acting on carbon-nitrogen (but not peptide) bonds; GO:0016811,hydrolase activity, acting on carbon-nitrogen (but not peptide) bonds, in linear amides; G…	PF00857.20:Isochorismatase family	--	--	--
LOC100285210	7.26	10.14	12.22	3.49	4.95	2.67	289	388	594	160	197	138	-1.39373	8.75989e-08	4.38679e-06	down	NC_050096.1	211756703	211761809	-	LOC100285210	uncharacterized LOC100285210	K11547 kinetochore protein NDC80 | (RefSeq) pco120628; uncharacterized protein LOC100285210 (A)	--	uncharacterized protein LOC100285210 [Zea mays]	NDC80_ARATH RecName: Full=Kinetochore protein NDC80 homolog {ECO:0000303|PubMed:29356153};	At3g54630	GO:0031262,Ndc80 complex; GO:0051315,attachment of mitotic spindle microtubules to kinetochore; GO:0051301,cell division; GO:0007059,chromosome segregation; GO:0051276,chromosome organization; GO:0000070,mitotic sister chromatid segregation; GO:0000278,mitotic cell cycle; GO:0000280,nuclear division; GO:0000819,sister chromatid segregation; GO:0006996,organelle organization; GO:0007049,cell cycle…	PF03801.13:HEC/Ndc80p family	--	--	--
LOC100382412	4.96	2.63	3.27	7.92	7.88	10.74	153	78	123	281	243	430	1.31577	8.89984e-08	4.44879e-06	up	NC_050103.1	112359855	112361514	+	LOC100382412	Protein UPSTREAM OF FLC	--	--	uncharacterized protein LOC100382412 isoform X1 [Zea mays]	SOK5_ARATH RecName: Full=Protein SOSEKI 5 {ECO:0000303|PubMed:30737509}; Short=AtSOK5 {ECO:0000303|PubMed:32004461};	At5g59790	GO:0031234,extrinsic component of cytoplasmic side of plasma membrane; GO:0042803,protein homodimerization activity; GO:0007049,cell cycle; GO:0051301,cell division; GO:1905392,plant organ morphogenesis; GO:0051258,protein polymerization; GO:0051302,regulation of cell division; GO:2000067,regulation of root morphogenesis; GO:0090708,specification of plant organ axis polarity; GO:0005515,protein b…	PF06136.13:Domain of unknown function (DUF966)	--	--	--
LOC100276188	4.23	1.61	3.93	23.82	8.62	11.95	52	19	59	337	106	191	2.21937	9.00973e-08	4.49556e-06	up	NC_050100.1	180188786	180189415	+	LOC100276188	uncharacterized LOC100276188	--	--	hypothetical protein ZEAMMB73_Zm00001d016947 [Zea mays]	--	--	GO:0016021,integral component of membrane; GO:0005575,cellular_component; GO:0016020,membrane; GO:0031224,intrinsic component of membrane; GO:0044425,membrane part	--	--	--	--
LOC100280907	1	0.37	0.98	0	0.02	0.03	45	16	54	0	1	2	-5.32921	9.13214e-08	4.54019e-06	down	NC_050099.1	166602111	166610497	+	LOC100280907	uncharacterized LOC100280907	K09486 hypoxia up-regulated 1 | (RefSeq) pco086874; uncharacterized protein LOC100280907 (A)	ko04141: Protein processing in endoplasmic reticulum	uncharacterized protein LOC100280907 isoform X1 [Zea mays]	HSP7R_ARATH RecName: Full=Heat shock 70 kDa protein 17; AltName: Full=Heat shock protein 70-17; Short=AtHsp70-17; Flags: Precursor;	At4g16660	GO:0005829,cytosol; GO:0005783,endoplasmic reticulum; GO:0034663,endoplasmic reticulum chaperone complex; GO:0005788,endoplasmic reticulum lumen; GO:0005794,Golgi apparatus; GO:0099503,secretory vesicle; GO:0005774,vacuolar membrane; GO:0005524,ATP binding; GO:0016887,ATPase activity; GO:0071456,cellular response to hypoxia; GO:1903298,negative regulation of hypoxia-induced intrinsic apoptotic si…	--	--	--	--
LOC100382401	7.86	8.18	8.45	4.61	3.88	3.49	243	243	319	164	120	140	-1.00588	9.19869e-08	4.56504e-06	down	NC_050105.1	113690210	113692405	+	LOC100382401	uncharacterized LOC100382401	--	--	uncharacterized protein LOC100382401 [Zea mays]	--	At5g13970	--	PF15264.6:Tumour suppressing sub-chromosomal transferable candidate 4	--	--	--
LOC100278630	11.12	6.91	7.98	31.66	21.13	15.79	251	150	220	822	477	463	1.43359	9.32682e-08	4.6203e-06	up	NC_050099.1	193876601	193877858	-	LOC100278630	Pollen Ole e 1 allergen and extensin family protein	--	--	uncharacterized protein LOC100278630 precursor [Zea mays]	--	At5g15780	--	--	--	--	--
LOC118476849	0	0.06	0	5.57	1.36	1.37	0	1	0	108	23	30	7.14497	9.63328e-08	4.76354e-06	up	NC_050099.1	3153170	3154142	+	LOC118476849	protein_coding	--	--	unknown [Zea mays]	IBB3_WHEAT RecName: Full=Bowman-Birk type trypsin inhibitor; Short=WTI;	--	GO:0005576,extracellular region; GO:0004867,serine-type endopeptidase inhibitor activity; GO:0003674,molecular_function; GO:0004857,enzyme inhibitor activity; GO:0004866,endopeptidase inhibitor activity; GO:0061135,endopeptidase regulator activity; GO:0098772,molecular function regulator; GO:0030414,peptidase inhibitor activity; GO:0030234,enzyme regulator activity; GO:0061134,peptidase regulator…	--	--	--	--
LOC103647735	302.22	217.85	193.3	655.16	498.13	386.99	4955	3434	3871	12361	8172	8246	1.14358	9.73519e-08	4.80531e-06	up	NC_050097.1	210753974	210754990	+	LOC103647735	oxygen-evolving enhancer protein 3-1%2C chloroplastic-like	K08901 photosystem II oxygen-evolving enhancer protein 3 | (RefSeq) oxygen-evolving enhancer protein 3-1, chloroplastic-like (A)	ko00195: Photosynthesis	Oxygen-evolving enhancer protein 3-1 [Zea mays]	PSBQ1_MAIZE RecName: Full=Oxygen-evolving enhancer protein 3-1, chloroplastic; Short=OEE3; AltName: Full=16 kDa subunit of oxygen evolving system of photosystem II; AltName: Full=OEC 16 kDa subunit; Flags: Precursor;	At4g21280	GO:0009507,chloroplast; GO:0009535,chloroplast thylakoid membrane; GO:0019898,extrinsic component of membrane; GO:0009654,photosystem II oxygen evolving complex; GO:0005509,calcium ion binding; GO:0045156,electron transporter, transferring electrons within the cyclic electron transport pathway of photosynthesis activity; GO:0009767,photosynthetic electron transport chain; GO:0003674,molecular_fun…	PF05757.11:Oxygen evolving enhancer protein 3 (PsbQ)	--	--	--
LOC542202	90.67	62.21	53.8	164.68	124.26	130.58	2198	1450	1593	4594	3014	4114	1.05185	1.03142e-07	5.0669e-06	up	NC_050102.1	123472318	123474385	+	LOC542202	senescence-associated protein DH	K01184 polygalacturonase [EC:3.2.1.15] | (RefSeq) polygalacturonase QRT2-like (A)	ko00040: Pentose and glucuronate interconversions; ko01100: Metabolic pathways	senescence-associated protein DH [Zea mays]	TET8_ARATH RecName: Full=Tetraspanin-8;	At2g23810	GO:0005794,Golgi apparatus; GO:0016021,integral component of membrane; GO:0005886,plasma membrane; GO:0009506,plasmodesma; GO:0005773,vacuole; GO:0050829,defense response to Gram-negative bacterium; GO:0006952,defense response; GO:0042742,defense response to bacterium; GO:0006950,response to stress; GO:0008150,biological_process; GO:0009605,response to external stimulus; GO:0009607,response to bi…	PF00335.20:Tetraspanin family	--	--	--
LOC103627197	7.27	9.73	10.67	3.73	5.13	2.63	1028	1323	1843	608	726	483	-1.2416	1.03987e-07	5.09629e-06	down	NC_050100.1	167630117	167661898	+	LOC103627197	protein_coding	K02324 DNA polymerase epsilon subunit 1 [EC:2.7.7.7] | (RefSeq) DNA polymerase epsilon catalytic subunit A isoform X1 (A)	ko03030: DNA replication; ko03410: Base excision repair; ko03420: Nucleotide excision repair	DNA polymerase epsilon catalytic subunit A isoform X1 [Zea mays]	DPOE1_ARATH RecName: Full=DNA polymerase epsilon catalytic subunit A; EC=2.7.7.7 {ECO:0000250|UniProtKB:P15436}; AltName: Full=DNA polymerase 2 a; Short=AtPOL2a; AltName: Full=DNA polymerase II subunit a; AltName: Full=Protein ABA OVERLY SENSITIVE a; AltName: Full=Protein EARLY IN SHORT DAYS 7; AltName: Full=Protein EMBRYO DEFECTIVE 142; AltName: Full=Protein EMBRYO DEFECTIVE 2284; AltName: Full=…	At2g27120	GO:0048046,apoplast; GO:0008622,epsilon DNA polymerase complex; GO:0051539,4 iron, 4 sulfur cluster binding; GO:0003677,DNA binding; GO:0003887,DNA-directed DNA polymerase activity; GO:0000166,nucleotide binding; GO:0008310,single-stranded DNA 3'-5' exodeoxyribonuclease activity; GO:0008270,zinc ion binding; GO:0006287,base-excision repair, gap-filling; GO:0045004,DNA replication proofreading; GO…	PF08490.12:Domain of unknown function (DUF1744)	--	--	--
LOC103648427	3.07	3.98	4.46	1.16	1.88	0.75	257	321	456	112	158	82	-1.57891	1.04274e-07	5.10129e-06	down	NC_050097.1	14537127	14554449	-	LOC103648427	protein_coding	K10742 DNA replication ATP-dependent helicase Dna2 [EC:3.6.4.12] | (RefSeq) DNA replication ATP-dependent helicase/nuclease DNA2 isoform X1 (A)	ko03030: DNA replication	DNA replication ATP-dependent helicase/nuclease DNA2 isoform X2 [Zea mays]	JHS1_ARATH RecName: Full=DNA replication ATP-dependent helicase/nuclease JHS1; AltName: Full=Protein EMBRYO DEFECTIVE 2411 {ECO:0000303|PubMed:15266054}; AltName: Full=Protein JING HE SHENG 1 {ECO:0000303|PubMed:26951435}; Includes: RecName: Full=DNA replication nuclease JHS1; EC=3.1.-.-; Includes: RecName: Full=DNA replication ATP-dependent helicase JHS1; EC=3.6.4.12 {ECO:0000250|UniProtKB:P5153…	At1g08840	GO:0005694,chromosome; GO:0005737,cytoplasm; GO:0005634,nucleus; GO:0051539,4 iron, 4 sulfur cluster binding; GO:0017108,5'-flap endonuclease activity; GO:0005524,ATP binding; GO:0003677,DNA binding; GO:0046872,metal ion binding; GO:0003723,RNA binding; GO:0017116,single-stranded DNA-dependent ATP-dependent DNA helicase activity; GO:0006974,cellular response to DNA damage stimulus; GO:0006281,DNA…	PF08696.11:DNA replication factor Dna2	--	--	--
LOC100281286	0.97	0.72	1.42	4.18	3.4	3.08	24	17	43	119	84	99	1.79138	1.10563e-07	5.38027e-06	up	NC_050100.1	55131191	55132796	+	LOC100281286	peroxidase 45	K00430 peroxidase [EC:1.11.1.7] | (RefSeq) peroxidase 45 precursor (A)	ko00940: Phenylpropanoid biosynthesis; ko01100: Metabolic pathways; ko01110: Biosynthesis of secondary metabolites	Peroxidase 45 [Zea mays]	PER45_ARATH RecName: Full=Peroxidase 45; Short=Atperox P45; EC=1.11.1.7; AltName: Full=ATP8a; Flags: Precursor;	At4g30170	GO:0005576,extracellular region; GO:0020037,heme binding; GO:0046872,metal ion binding; GO:0004601,peroxidase activity; GO:0042744,hydrogen peroxide catabolic process; GO:0006979,response to oxidative stress; GO:0003674,molecular_function; GO:0005488,binding; GO:0046906,tetrapyrrole binding; GO:0048037,cofactor binding; GO:0097159,organic cyclic compound binding; GO:1901363,heterocyclic compound …	PF00141.23:Peroxidase	--	--	--
LOC100278568	9.97	12.37	14.39	4.18	5.42	2.89	114	136	201	55	62	43	-1.54105	1.11258e-07	5.40453e-06	down	NC_050100.1	5561608	5562193	+	LOC100278568	uncharacterized LOC100278568	--	--	uncharacterized protein LOC100278568 [Zea mays]	--	At1g31340	GO:0016021,integral component of membrane; GO:0005575,cellular_component; GO:0016020,membrane; GO:0031224,intrinsic component of membrane; GO:0044425,membrane part	--	--	--	--
LOC100216912	0.72	0.39	0.48	1.53	1.43	1.64	46	24	38	113	92	137	1.56338	1.15175e-07	5.58497e-06	up	NC_050100.1	212688497	212692325	+	LOC100216912	PRM5N superfamily protein	K23877 xyloglucan O-acetyltransferase | (RefSeq) protein ALTERED XYLOGLUCAN 4-like (A)	--	protein trichome birefringence-like 21 [Zea mays]	TBL21_ARATH RecName: Full=Protein trichome birefringence-like 21;	At5g15890	GO:0005794,Golgi apparatus; GO:0016021,integral component of membrane; GO:0016413,O-acetyltransferase activity; GO:0003674,molecular_function; GO:0003824,catalytic activity; GO:0008374,O-acyltransferase activity; GO:0016407,acetyltransferase activity; GO:0016740,transferase activity; GO:0016746,transferase activity, transferring acyl groups; GO:0016747,transferase activity, transferring acyl grou…	PF13839.6:GDSL/SGNH-like Acyl-Esterase family found in Pmr5 and Cas1p	--	--	--
LOC100273268	2.78	3.45	2.49	6.55	7.31	6.78	52	62	57	141	137	165	1.27368	1.16168e-07	5.62322e-06	up	NC_050104.1	106010045	106011003	-	LOC100273268	uncharacterized LOC100273268	--	--	hypothetical protein ZEAMMB73_Zm00001d046743 [Zea mays]	--	--	GO:0016021,integral component of membrane; GO:0005575,cellular_component; GO:0016020,membrane; GO:0031224,intrinsic component of membrane; GO:0044425,membrane part	--	--	--	--
LOC100286313	5.75	2.07	4.19	11.68	10.71	12.55	110	38	98	257	205	312	1.56761	1.17887e-07	5.67652e-06	up	NC_050097.1	200582355	200583334	-	LOC100286313	uncharacterized LOC100286313	K09286 EREBP-like factor | (RefSeq) dehydration-responsive element-binding protein 1A-like (A)	--	sbCBF6 [Zea mays]	DRE1A_ORYSI RecName: Full=Dehydration-responsive element-binding protein 1A; Short=Protein DREB1A; AltName: Full=Protein C-repeat-binding factor 3; Short=rCBF3;	At4g25480	GO:0005634,nucleus; GO:0003677,DNA binding; GO:0003700,DNA-binding transcription factor activity; GO:0003674,molecular_function; GO:0003676,nucleic acid binding; GO:0005488,binding; GO:0097159,organic cyclic compound binding; GO:1901363,heterocyclic compound binding; GO:0140110,transcription regulator activity; GO:0005622,intracellular; GO:0005575,cellular_component; GO:0005623,cell; GO:0043231,i…	PF00847.20:AP2 domain	AP2/ERF-ERF	TF	AP2/ERF->AP2/ERF-ERF
LOC103650755	5.52	8.31	8.49	2.28	3.92	1.72	505	731	948	240	359	204	-1.47266	1.21928e-07	5.85063e-06	down	NC_050098.1	153169600	153179020	+	LOC103650755	protein_coding	K06228 fused [EC:2.7.11.1] | (RefSeq) serine/threonine-protein kinase TIO (A)	--	serine/threonine-protein kinase TIO [Zea mays]	TIO_ARATH RecName: Full=Serine/threonine-protein kinase TIO; EC=2.7.11.1; AltName: Full=Fused homolog; Short=AtFUSED; AltName: Full=Protein TWO-IN-ONE; Short=AtTIO;	At1g50240	GO:0005737,cytoplasm; GO:0005856,cytoskeleton; GO:0009524,phragmoplast; GO:0005524,ATP binding; GO:0019894,kinesin binding; GO:0106310,NA; GO:0106311,NA; GO:0000911,cytokinesis by cell plate formation; GO:0009558,embryo sac cellularization; GO:0007112,male meiosis cytokinesis; GO:0000166,nucleotide binding; GO:0003674,molecular_function; GO:0005488,binding; GO:0008144,drug binding; GO:0017076,pur…	PF00069.25:Protein kinase domain	--	--	--
LOC100284402	3.41	1.93	2.98	8.16	7.9	5.57	92	50	98	253	213	195	1.40488	1.23109e-07	5.89703e-06	up	NC_050102.1	106494786	106497772	+	LOC100284402	strictosidine synthase 3	K01757 strictosidine synthase [EC:4.3.3.2] | (RefSeq) protein STRICTOSIDINE SYNTHASE-LIKE 11-like (A)	ko00901: Indole alkaloid biosynthesis; ko01100: Metabolic pathways; ko01110: Biosynthesis of secondary metabolites	Strictosidine synthase 3 [Zea mays]	SSL10_ARATH RecName: Full=Protein STRICTOSIDINE SYNTHASE-LIKE 10 {ECO:0000303|PubMed:10777701}; Short=AtSSL10 {ECO:0000303|PubMed:10777701}; AltName: Full=Strictosidine synthase 8; Short=AtSS8; Flags: Precursor;	At3g57030	GO:0005829,cytosol; GO:0005783,endoplasmic reticulum; GO:0009505,plant-type cell wall; GO:0005886,plasma membrane; GO:0009506,plasmodesma; GO:0005773,vacuole; GO:0009058,biosynthetic process; GO:0008152,metabolic process; GO:0008150,biological_process; GO:0005622,intracellular; GO:0005575,cellular_component; GO:0005623,cell; GO:0005737,cytoplasm; GO:0044424,intracellular part; GO:0044444,cytoplas…	PF03088.16:Strictosidine synthase	--	--	--
novel.3592	3.55	3.44	3.77	1.19	1.53	1.74	132	123	171	51	57	84	-1.24483	1.23913e-07	5.92525e-06	down	NC_050099.1	557866	559770	+	--	--	--	--	UPF0503 protein At3g09070, chloroplastic [Zea mays]	--	--	--	PF05340.12:Protein of unknown function (DUF740)	--	--	--
LOC100279753	6.56	9.43	11.61	2.32	4.55	1.8	373	516	807	152	259	133	-1.64966	1.26837e-07	6.04408e-06	down	NC_050101.1	144369186	144375531	+	LOC100279753	uncharacterized LOC100279753	K02542 DNA replication licensing factor MCM6 [EC:3.6.4.12] | (RefSeq) uncharacterized protein LOC100279753 isoform X1 (A)	ko03030: DNA replication	uncharacterized protein LOC100279753 isoform X1 [Zea mays]	MCM6_ORYSJ RecName: Full=DNA replication licensing factor MCM6; EC=3.6.4.12; AltName: Full=Minichromosome maintenance protein 6; Short=OsMCM6;	SPBC211.04c	GO:0042555,MCM complex; GO:0005634,nucleus; GO:0005524,ATP binding; GO:0003678,DNA helicase activity; GO:0003688,DNA replication origin binding; GO:0016787,hydrolase activity; GO:0046872,metal ion binding; GO:0003697,single-stranded DNA binding; GO:0006270,DNA replication initiation; GO:0006268,DNA unwinding involved in DNA replication; GO:0000727,double-strand break repair via break-induced repl…	PF00493.23:MCM P-loop domain	--	--	--
LOC103630399	2.4	1.36	1.5	4.35	5.16	7.03	46	25	35	96	99	175	1.68364	1.29833e-07	6.1655e-06	up	NC_050101.1	160476638	160477880	-	LOC103630399	protein_coding	K08869 aarF domain-containing kinase | (RefSeq) predicted protein (A)	--	DNA binding protein [Zea mays]	DIV_ANTMA RecName: Full=Transcription factor DIVARICATA;	At5g04760	GO:0005634,nucleus; GO:0003677,DNA binding; GO:0048262,determination of dorsal/ventral asymmetry; GO:0009908,flower development; GO:0003674,molecular_function; GO:0003676,nucleic acid binding; GO:0005488,binding; GO:0097159,organic cyclic compound binding; GO:1901363,heterocyclic compound binding; GO:0003002,regionalization; GO:0007275,multicellular organism development; GO:0007389,pattern specif…	PF00249.31:Myb-like DNA-binding domain	MYB-related	TF	MYB->MYB-related
LOC107403149	2.67	1.63	3.77	8.96	7	6.6	80	47	138	309	210	257	1.50666	1.32753e-07	6.29331e-06	up	NC_050103.1	156938933	156940468	+	LOC107403149	MAP kinase kinase kinase18	K20716 mitogen-activated protein kinase kinase kinase 17/18 | (RefSeq) uncharacterized protein LOC107403149 (A)	ko04016: MAPK signaling pathway - plant	uncharacterized protein LOC107403149 [Zea mays]	M3K17_ARATH RecName: Full=Mitogen-activated protein kinase kinase kinase 17 {ECO:0000303|PubMed:25720833}; EC=2.7.11.25 {ECO:0000250|UniProtKB:Q9ZVP5, ECO:0000255|PROSITE-ProRule:PRU00159};	At4g26890	GO:0005634,nucleus; GO:0005524,ATP binding; GO:0004709,MAP kinase kinase kinase activity; GO:0019901,protein kinase binding; GO:0106310,NA; GO:0004674,protein serine/threonine kinase activity; GO:0106311,NA; GO:0009738,abscisic acid-activated signaling pathway; GO:0009737,response to abscisic acid; GO:0006970,response to osmotic stress; GO:0007165,signal transduction; GO:0000166,nucleotide bindin…	PF00069.25:Protein kinase domain	--	--	--
LOC100282066	4.49	3.76	2.19	7.67	11.06	13.25	62	50	37	122	153	238	1.64572	1.35751e-07	6.41338e-06	up	NC_050097.1	7152075	7152782	+	LOC100282066	Wound induced protein	--	--	uncharacterized protein LOC100282066 [Zea mays]	--	At4g10270	--	PF12609.8:Wound-induced protein	--	--	--
LOC100272408	5.48	5.8	6.89	2.73	3.42	2.45	234	238	359	134	146	136	-1.05964	1.38408e-07	6.5277e-06	down	NC_050105.1	121481616	121484329	-	LOC100272408	RR1-Corn type-A response regulator	K14492 two-component response regulator ARR-A family | (RefSeq) RR1-Corn type-A response regulator (A)	ko04075: Plant hormone signal transduction	RR1-Corn type-A response regulator [Zea mays]	ORR1_ORYSJ RecName: Full=Two-component response regulator ORR1 {ECO:0000305}; AltName: Full=OsRR1 {ECO:0000303|PubMed:16919402}; AltName: Full=OsRRA9 {ECO:0000303|PubMed:16891544};	At1g59940	GO:0048830,adventitious root development; GO:0009736,cytokinin-activated signaling pathway; GO:0000160,phosphorelay signal transduction system; GO:0007275,multicellular organism development; GO:0008150,biological_process; GO:0022622,root system development; GO:0032501,multicellular organismal process; GO:0032502,developmental process; GO:0048364,root development; GO:0048731,system development; GO…	--	Others	TR	Others
LOC103651120	12.3	7.83	7.77	20.19	17.92	19.59	232	142	179	438	338	480	1.07795	1.43978e-07	6.7557e-06	up	NC_050098.1	194512753	194513718	+	LOC103651120	protein_coding	--	--	uncharacterized protein LOC103651120 [Zea mays]	--	--	--	PF14009.6:Domain of unknown function (DUF4228)	--	--	--
LOC100279409	67.05	102.38	111.1	39.26	53.01	34.5	1594	2340	3226	1074	1261	1066	-1.12147	1.45756e-07	6.82749e-06	down	NC_050101.1	169768802	169770961	+	LOC100279409	GPI-anchored protein	K19892 glucan endo-1,3-beta-glucosidase 4 [EC:3.2.1.39] | (RefSeq) glucan endo-1,3-beta-glucosidase 4 (A)	ko00500: Starch and sucrose metabolism; ko01100: Metabolic pathways	PLASMODESMATA CALLOSE-BINDING PROTEIN 2, partial [Zea mays]	PDCB2_ARATH RecName: Full=PLASMODESMATA CALLOSE-BINDING PROTEIN 2; Short=AtPDCB2; AltName: Full=Glucan endo-1,3-beta-glucosidase-like protein 3; Flags: Precursor;	At5g08000	GO:0031225,anchored component of membrane; GO:0046658,anchored component of plasma membrane; GO:0009506,plasmodesma; GO:0001872,(1->3)-beta-D-glucan binding; GO:0030247,polysaccharide binding; GO:0009408,response to heat; GO:0001871,pattern binding; GO:0003674,molecular_function; GO:0030246,carbohydrate binding; GO:0005488,binding; GO:0006950,response to stress; GO:0008150,biological_process; GO:…	--	--	--	--
LOC100280778	15.57	9.03	8.72	24.73	21.56	33.71	285	159	195	521	395	802	1.29094	1.47059e-07	6.87681e-06	up	NC_050102.1	147257742	147258679	-	LOC100280778	protein_coding	K09286 EREBP-like factor | (RefSeq) dehydration-responsive element-binding protein 1A-like (A)	--	dehydration-responsive element-binding protein 1A [Zea mays]	DRE1A_ORYSI RecName: Full=Dehydration-responsive element-binding protein 1A; Short=Protein DREB1A; AltName: Full=Protein C-repeat-binding factor 3; Short=rCBF3;	At4g25480	GO:0005634,nucleus; GO:0003677,DNA binding; GO:0003700,DNA-binding transcription factor activity; GO:0003674,molecular_function; GO:0003676,nucleic acid binding; GO:0005488,binding; GO:0097159,organic cyclic compound binding; GO:1901363,heterocyclic compound binding; GO:0140110,transcription regulator activity; GO:0005622,intracellular; GO:0005575,cellular_component; GO:0005623,cell; GO:0043231,i…	PF00847.20:AP2 domain	AP2/ERF-ERF	TF	AP2/ERF->AP2/ERF-ERF
[truncated: 1,374 more rows]

## Sheet: S4
Supplementary Table 4. All up- and down-regulated DEGs of 10 μg/ml COR treatment with maize in response to F. graminearum infection at 72-h
[truncated: 1,024 more rows]

## Sheet: S5
Supplementary Table 5: GO pathway enrichment analysis for DEGs with CK_24hvs.C10_24h
[truncated: 2,676 more rows]

## Sheet: S6
Supplementary Table 6: GO pathway enrichment analysis for DEGs with CK_72hvs.C10_72h
[truncated: 1,975 more rows]

[truncated: 4 more sheets: S7, S8, S9, S10]
